# Supplementary material for: Exploring the acquisition and production of grammatical constructions through human-robot interaction with echo state networks
Source: Front Neurorobot. 2014 May 6;8:16. doi: 10.3389/fnbot.2014.00016 (PMC4018555; doi:10.3389/fnbot.2014.00016)
Supplement: Supplementary file 4 [file DataSheet4.XLSX]

## Sheet: ALL-SUB_NS_OUT_ALL_3000N_1S
SM4.1: Learnability test initial corpus
	Output	Expected	Input	Match	Success:	95.7895
79	put cross	put cross right	put the cross right	0
80	push triangle	push triangle left	push the triangle left	0
82	point circle , touch circle	point triangle , touch circle	point to the triangle touch the circle	0
110	push cross left , push cross left	push triangle left , push cross left	push the triangle to the left then push the cross to the left	0
155	put cross	put cross right	put the cross on my right	0
156	push triangle	push triangle left	push the triangle on my left	0
178	push circle left , push cross middle	put circle left , push cross middle	put the circle to the left and push the cross to the middle	0
180	push middle , put right	push circle middle , put circle right	push the blue object to the middle and then put it to the right again	0
184	put cross right , cross right	put cross right , push cross right	put the cross to the right and do a u-turn	0
185	put triangle middle , put circle middle	push triangle middle , put circle middle	push the triangle to the middle and put the circle to the middle	0
187	put right , put right	put circle right , put cross right	put both objects to the right	0
188	put triangle , put triangle	put triangle middle , put triangle left	put the triangle to the right in two steps	0
200	hit , point	hit circle , point circle	hit and point the unique object on the table	0
218	push circle , circle right	push circle middle , put circle right	push the blue circle to the right and then go back	0
224	push left , push left	push triangle left , push cross left	push both objects to the left	0
255	move circle left , move cross middle	push circle left , move cross middle	push the circle to the left and move the cross to the middle	0
0	point circle	point circle	point the circle	1
1	grasp cross	grasp cross	grasp the cross	1
2	touch cross	touch cross	touch the cross	1
3	put cross right	put cross right	put the cross to the right	1
4	push triangle left	push triangle left	push the triangle to the left	1
5	point triangle , grasping circle	point triangle , grasping circle	point the triangle before grasping the circle	1
6	point triangle , touching circle	point triangle , touching circle	point the triangle before touching the circle	1
7	grasp cross , pointing circle	grasp cross , pointing circle	grasp the cross before pointing the circle	1
8	touch cross , pointing circle	touch cross , pointing circle	touch the cross before pointing at the circle	1
9	grasp cross , pointing cross	grasp cross , pointing cross	grasp the cross before pointing at it	1
10	touch circle , point circle	touch circle , point circle	touch the circle then point at it	1
11	point triangle , grasp triangle	point triangle , grasp triangle	point to the triangle and then grasp it	1
12	pointed triangle , touch triangle	pointed triangle , touch triangle	touch the triangle after having pointed at it	1
13	grasp triangle , grasping cross	grasp triangle , grasping cross	grasp the triangle before grasping the cross	1
14	touch triangle , touching cross	touch triangle , touching cross	touch the triangle before touching the cross	1
15	pointed cross , point circle	pointed cross , point circle	point at the circle after having pointed at the cross	1
16	point cross , point cross	point cross , point cross	point twice at the cross	1
17	grasp circle , grasp circle	grasp circle , grasp circle	grasp the circle twice	1
18	touch circle , touch circle	touch circle , touch circle	touch the circle then touch it again	1
19	touch triangle , putting circle middle	touch triangle , putting circle middle	touch the triangle before putting the circle in the middle	1
20	put cross left , grasping circle	put cross left , grasping circle	put the cross to the left before grasping the circle	1
21	put cross left , touch circle	put cross left , touch circle	touch the circle after having put the cross to the left	1
22	put cross right , point cross	put cross right , point cross	put the cross to the right then point at it	1
23	grasp triangle , put triangle left	grasp triangle , put triangle left	grasp the triangle before having put it to the left	1
24	touch triangle , put triangle left	touch triangle , put triangle left	touch the triangle then put it to the left	1
25	put triangle middle , put cross right	put triangle middle , put cross right	put the triangle in the middle then put the cross to the right	1
26	put circle left , pushing cross middle	put circle left , pushing cross middle	put the circle to the left before pushing the cross to the middle	1
27	push circle left , put cross middle	push circle left , put cross middle	push the circle to the left then put the cross in the middle	1
28	push cross middle , put cross right	push cross middle , put cross right	push the cross to the middle then put it back to the right	1
29	put triangle left , push triangle middle	put triangle left , push triangle middle	put the triangle to the left then push it to the middle	1
30	push cross right , push triangle middle	push cross right , push triangle middle	first push the cross to the right then push the triangle to the middle	1
31	put triangle middle , put circle left	put triangle middle , put circle left	firstly put the triangle in the middle then put the circle to the left	1
32	put cross right , push cross right	put cross right , push cross right	put the cross to the right then push it around	1
33	push triangle middle , put circle middle	push triangle middle , put circle middle	push the triangle in the middle then put circle in the middle	1
34	push triangle left , push cross left	push triangle left , push cross left	push the triangle and the cross to the left	1
35	put circle right , put cross right	put circle right , put cross right	put both the circle and the cross to the right	1
36	put triangle middle , put triangle left	put triangle middle , put triangle left	put the triangle in the middle then put the triangle to the left	1
37	push circle right , pushing circle left	push circle right , pushing circle left	push the circle to the right before pushing it to the left	1
38	point circle	point circle	point the circle with your index finger	1
39	grasp cross	grasp cross	could you please grasp the cross	1
40	touch cross	touch cross	touch the cross with your palm	1
41	put cross right	put cross right	could you slowly put the cross to the right	1
42	push triangle left	push triangle left	using your fingers push the triangle to the left	1
43	point triangle , grasping circle	point triangle , grasping circle	point the triangle before grasping the circle with the same hand	1
44	pointed triangle , touch circle	pointed triangle , touch circle	touch the circle after having pointed the triangle	1
45	grasp cross , point circle	grasp cross , point circle	grasp the cross then point at the circle	1
46	touch cross , pointing circle	touch cross , pointing circle	before pointing at the circle touch the cross	1
47	grasp circle , pointing circle	grasp circle , pointing circle	before pointing at the circle grasp it	1
48	touch circle , pointing circle	touch circle , pointing circle	before pointing at the circle touch at the circle	1
49	point triangle , grasping triangle	point triangle , grasping triangle	before grasping the triangle point at it	1
50	point triangle , touch triangle	point triangle , touch triangle	point at the triangle then touch the triangle	1
51	grasp triangle , grasp cross	grasp triangle , grasp cross	grasp the triangle then the cross	1
52	touch triangle , touch cross	touch triangle , touch cross	touch the cross after having touch the triangle	1
53	point cross , point circle	point cross , point circle	point at the cross then point at the circle	1
54	point cross , point cross	point cross , point cross	point at the cross two times in a row	1
55	grasp circle , grasp circle	grasp circle , grasp circle	grasp the circle two times	1
56	touch circle , touch circle	touch circle , touch circle	touch the circle twice	1
57	put circle middle , putting triangle middle	put circle middle , putting triangle middle	put the circle at the middle before putting the triangle in the middle	1
58	put cross left , grasp circle	put cross left , grasp circle	put the cross to the left then grasp the circle	1
59	put cross left , touching circle	put cross left , touching circle	put the cross to the left before touching the circle	1
60	put cross right , point cross	put cross right , point cross	point at the cross after having put it to the right	1
61	grasp triangle , put triangle left	grasp triangle , put triangle left	grasp the triangle then put it to the left	1
62	touched triangle , put triangle left	touched triangle , put triangle left	put the triangle to the left after having touched it	1
63	put triangle middle , putting cross right	put triangle middle , putting cross right	before putting the cross to the right put the triangle in the middle	1
64	putting circle left , push cross middle	putting circle left , push cross middle	push the cross in the middle after putting the circle on the left	1
65	pushed circle left , put cross middle	pushed circle left , put cross middle	put the cross in the middle when you have pushed the circle to the left	1
66	pushed circle middle , put circle right	pushed circle middle , put circle right	put the circle back to the right after having pushed it to the middle	1
67	put triangle left , push triangle middle	put triangle left , push triangle middle	push the triangle in the middle after having put it to the left	1
68	pushed cross right , push triangle middle	pushed cross right , push triangle middle	push the triangle in the middle after having pushed the cross to the right	1
69	put triangle middle , put circle left	put triangle middle , put circle left	put the circle to the left after having first put the triangle in the middle	1
70	put cross right , push cross	put cross right , push cross	push the cross after having put it to the right	1
71	push triangle middle , put circle middle	push triangle middle , put circle middle	first push the triangle in the middle then put the circle in the middle	1
72	push triangle left , push cross left	push triangle left , push cross left	push the triangle to the left then push also the cross to the left	1
73	put circle right , put cross right	put circle right , put cross right	put to the cross to the right after having put the circle there as well	1
74	put triangle middle , put triangle left	put triangle middle , put triangle left	put the triangle to the left after having put the triangle to the middle	1
75	push circle right , push circle left	push circle right , push circle left	push the circle to the right then push the circle to the left	1
76	point circle	point circle	point to the circle	1
77	grasp cross	grasp cross	grasp the cross	1
78	touch cross	touch cross	touch the cross	1
81	point triangle , grasp circle	point triangle , grasp circle	point to the triangle and grasp the circle	1
83	grasp cross , point circle	grasp cross , point circle	grasp the cross point to the circle	1
84	touch cross , point circle	touch cross , point circle	touch the cross point to the circle	1
85	grasp circle , point circle	grasp circle , point circle	grasp the circle point to the circle	1
86	touch circle , point circle	touch circle , point circle	touch the circle then point to the circle	1
87	point triangle , grasp triangle	point triangle , grasp triangle	point to the triangle grasp the triangle	1
88	point triangle , touch triangle	point triangle , touch triangle	point to the triangle touch the triangle	1
89	grasp triangle , grasp cross	grasp triangle , grasp cross	grasp this triangle grasp the cross	1
90	touch triangle , touch cross	touch triangle , touch cross	touch the triangle touch the cross	1
91	point cross , point circle	point cross , point circle	point to the cross point to the circle	1
92	point cross , point cross	point cross , point cross	point to the cross twice	1
93	grasp circle , grasp circle	grasp circle , grasp circle	grasp the circle twice	1
94	touch circle , touch circle	touch circle , touch circle	touch the circle twice	1
95	point triangle , put circle middle	point triangle , put circle middle	point to the triangle and then put the circle in the middle	1
96	put cross left , grasp circle	put cross left , grasp circle	put the cross left and grasp the circle	1
97	put cross left , touch circle	put cross left , touch circle	put the cross left and touch the circle	1
98	put cross right , point cross	put cross right , point cross	put the cross right and point to the cross	1
99	grasp triangle , put triangle left	grasp triangle , put triangle left	grasp the triangle and then put it on the left	1
100	touch triangle , put triangle left	touch triangle , put triangle left	touch the triangle then put it on the left	1
101	put triangle middle , put cross right	put triangle middle , put cross right	put the triangle in the middle and then put the cross on the right	1
102	put circle left , push cross middle	put circle left , push cross middle	put the circle left and push the cross to the middle	1
103	push circle left , put cross middle	push circle left , put cross middle	push the circle left put the cross middle	1
104	push circle middle , put circle right	push circle middle , put circle right	push the circle to the middle and then put it on the right	1
105	put triangle left , push triangle middle	put triangle left , push triangle middle	put the triangle on the left then push it to the middle	1
106	push cross right , push triangle middle	push cross right , push triangle middle	push the cross to the right and push the triangle to the middle	1
107	put triangle middle , put circle left	put triangle middle , put circle left	put the triangle in the middle put the circle on the left	1
108	put cross right , push cross right	put cross right , push cross right	put the cross on the right then push the cross to the right	1
109	push triangle center , put circle middle	push triangle center , put circle middle	push the triangle to the center and put the circle in the middle	1
111	put circle right , put circle right	put circle right , put circle right	put the circle to the right and put the circle to the right	1
112	put triangle middle , put triangle left	put triangle middle , put triangle left	put the triangle in the middle then put the triangle on the left	1
113	push circle right , push circle left	push circle right , push circle left	push the circle to the right then push the circle to the left	1
114	point circle	point circle	there is a circle point to it	1
115	grasp cross	grasp cross	grasp that cross over there	1
116	touch cross	touch cross	touch on the cross	1
117	put cross right	put cross right	put the cross over on the right	1
118	push triangle left	push triangle left	push the triangle to the left	1
119	point triangle , grasp circle	point triangle , grasp circle	point to the triangle and then after that grasp the circle	1
120	point triangle , touch circle	point triangle , touch circle	first point the triangle then you can touch the circle	1
121	grasp cross , point circle	grasp cross , point circle	after weve grasp the cross then point to the circle	1
122	touch cross , point circle	touch cross , point circle	first touch the cross and then next point to the circle	1
123	grasp circle , point circle	grasp circle , point circle	you should first grasp the circle and then point to it afterwards	1
124	touch circle , point circle	touch circle , point circle	to do things first touch the circle and then point to the circle	1
125	point triangle , grasp triangle	point triangle , grasp triangle	please point to the triangle and after youve done that grasp the triangle	1
126	point triangle , touch triangle	point triangle , touch triangle	you can point to the triangle and next you can touch to the triangle	1
127	grasp triangle , grasp cross	grasp triangle , grasp cross	frist of all grasp the triangle and finally grasp the cross	1
128	touch triangle , touch cross	touch triangle , touch cross	before you touch the cross touch the triangle	1
129	point cross , point circle	point cross , point circle	point to two things first the cross and then the circle	1
130	point cross , point cross	point cross , point cross	do not point to the circle but point to the cross twice	1
131	grasp circle , grasp circle	grasp circle , grasp circle	grasp the circle and then when youve finished grasp the circle again	1
132	touch circle , touch circle	touch circle , touch circle	touch the circle once and then afterwards touch it again	1
133	point triangle , put circle middle	point triangle , put circle middle	frist point to the triangle and next please put the circle in the middle	1
134	put cross left , grasp circle	put cross left , grasp circle	put the cross over to the left and then once youve done that grasp the circle	1
135	put cross left , touch circle	put cross left , touch circle	put the cross on the left and this time touch the circle	1
136	put cross right , point cross	put cross right , point cross	once you have put the cross on the right point to it	1
137	grasp triangle , put triangle left	grasp triangle , put triangle left	the first thing to do with the triangle is to grasp it and then to put it on the left	1
138	touch triangle , put triangle left	touch triangle , put triangle left	first of all touch the triangle and then put it over on the left	1
139	put triangle middle , put cross right	put triangle middle , put cross right	after youve put the triangle in the middle you can put the cross on the right	1
140	put circle left , push cross middle	put circle left , push cross middle	once you have put the circle on the left you can push the cross to the middle	1
141	push circle left , put cross middle	push circle left , put cross middle	first push the circle to the left and afterwards put the cross in the middle of the table	1
142	push circle middle , put circle right	push circle middle , put circle right	push the circle into the middle and then put it back on the right	1
143	put triangle left , push triangle middle	put triangle left , push triangle middle	push the triangle to the middle once you have put it on the left	1
144	push cross right , push triangle middle	push cross right , push triangle middle	first push the cross over to the right and then push the triangle into the middle	1
145	put triangle middle , put circle left	put triangle middle , put circle left	after youve put the triangle in the middle put the circle on the left	1
146	put cross right , push cross right	put cross right , push cross right	first of all put the cross on the right and then push the cross around onto the right again	1
147	pushing triangle center , putting circle center	pushing triangle center , putting circle center	move two objects to the same place by pushing the triangle to the center and then putting the circle in the center	1
148	push triangle left , push cross left	push triangle left , push cross left	you need to push two objects to the left first the triangle then the cross	1
149	put circle right , put cross right	put circle right , put cross right	put both the cross and the circle to the right start with the circle	1
150	put triangle middle , put triangle left	put triangle middle , put triangle left	youre going to put the triangle on the left but first you have to put the triangle in the middle	1
151	push circle right , push circle left	push circle right , push circle left	push the circle in two directions first push it to the right and afterwards push it to the left	1
152	point circle	point circle	point the circle on my left	1
153	grasp cross	grasp cross	please grasp the red cross	1
154	hit cross	hit cross	hit the cross	1
157	point triangle , grasp circle	point triangle , grasp circle	point the triangle and grasp the circle	1
158	point triangle , hit circle	point triangle , hit circle	point the triangle and hit the circle	1
159	grasp cross , point circle	grasp cross , point circle	grasp the cross and point the circle	1
160	hit cross , point circle	hit cross , point circle	hit the cross and point the circle	1
161	grasp circle , point circle	grasp circle , point circle	grasp and point the circle	1
162	hit circle , point circle	hit circle , point circle	hit the circle and point the circle	1
163	point triangle , grasp triangle	point triangle , grasp triangle	point the triangle and grasp it	1
164	point triangle , hit triangle	point triangle , hit triangle	point the triangle and hit it	1
165	grasp triangle , grasp cross	grasp triangle , grasp cross	grasp the triangle and grasp the cross	1
166	hit triangle , hit cross	hit triangle , hit cross	hit the triangle and then the cross	1
167	point cross , point circle	point cross , point circle	point the red cross and point the circle	1
168	point cross , point cross	point cross , point cross	point twice the cross	1
169	grasp circle , grasp circle	grasp circle , grasp circle	grasp twice the circle	1
170	hit circle , hit circle	hit circle , hit circle	hit twice the blue circle	1
171	point triangle , put circle middle	point triangle , put circle middle	point at the triangle and then put the circle to the middle	1
172	push cross left , grasp circle	push cross left , grasp circle	push the cross on my left and then grasp the circle	1
173	put cross left , hit circle	put cross left , hit circle	put the red cross to the left and hit the blue circle	1
174	put cross right , point cross	put cross right , point cross	put the red cross to the right and point at it	1
175	grasp triangle , put triangle left	grasp triangle , put triangle left	grasp the triangle and then put it to the left	1
176	hit triangle , put triangle left	hit triangle , put triangle left	hit the triangle and put it to the left	1
177	put triangle middle , put cross right	put triangle middle , put cross right	put the triangle to the middle and then the cross to the right	1
179	push circle left , put cross middle	push circle left , put cross middle	push the blue circle to the left and put the red cross to the middle	1
181	put triangle left , push triangle middle	put triangle left , push triangle middle	put the triangle to the left and then push it to the middle	1
182	push cross right , push triangle middle	push cross right , push triangle middle	push the red cross to the right and then push the triangle to the middle	1
183	put triangle middle , put circle left	put triangle middle , put circle left	put the triangle to the middle and the circle to the left	1
186	push triangle left , push cross left	push triangle left , push cross left	push the triangle to the left and push the cross to the left	1
189	push circle right , push circle left	push circle right , push circle left	push the circle to the right and the to the left	1
190	point circle	point circle	point the circle on my left	1
191	grasp cross	grasp cross	please grasp the red cross	1
192	hit cross	hit cross	hit the red cross on my right	1
193	put cross right	put cross right	put the red cross on the empty space on my right	1
194	push triangle left	push triangle left	on my left push the triangle	1
195	point triangle , grasp circle	point triangle , grasp circle	first point the triangle and then grasp the circle	1
196	point triangle , hit circle	point triangle , hit circle	before you hit the circle point the triangle please	1
197	grasp cross , point circle	grasp cross , point circle	grasp the red cross and then point the circle	1
198	hit cross , point circle	hit cross , point circle	before you point the circle please hit the cross	1
199	grasp circle , point circle	grasp circle , point circle	before you point the circle grasp it	1
201	point triangle , grasping triangle	point triangle , grasping triangle	before grasping the triangle on my left point at it	1
202	point triangle , hitting triangle	point triangle , hitting triangle	before hitting the triangle point at it	1
203	grasp triangle , grasp cross	grasp triangle , grasp cross	before you grasp the cross please grasp the triangle	1
204	hit triangle , hitting cross	hit triangle , hitting cross	before hitting the red cross please hit the triangle	1
205	point cross , point circle	point cross , point circle	point the red cross on my right and then point the circle	1
206	point cross , point cross	point cross , point cross	point the cross and point it again	1
207	grasp circle , grasp circle	grasp circle , grasp circle	grasp twice the circle in the middle	1
208	hit circle , hit circle	hit circle , hit circle	hit the blue circle a first time and then a second time	1
209	point triangle , putting circle middle	point triangle , putting circle middle	before putting the circle to the middle please point at the triangle	1
210	pushing cross left , grasp circle	pushing cross left , grasp circle	after pushing the red cross on my left please grasp the circle	1
211	putting cross left , hit circle	putting cross left , hit circle	after putting the red cross to the left please hit the blue circle	1
212	push cross right , pointing cross	push cross right , pointing cross	before pointing the red cross please push it to the right	1
213	grasping triangle , put triangle left	grasping triangle , put triangle left	after grasping the triangle put it to the left	1
214	hit triangle , putting triangle left	hit triangle , putting triangle left	before putting the triangle to the left please hit it	1
215	put triangle middle , pushing cross right	put triangle middle , pushing cross right	before pushing the cross to the right please put the triangle in the middle	1
216	putting circle left , push cross middle	putting circle left , push cross middle	after putting the blue circle to the left push the cross to the middle	1
217	push circle left , putting cross middle	push circle left , putting cross middle	before putting the red cross to the middle please push the blue circle to the left	1
219	put triangle left , pushing triangle middle	put triangle left , pushing triangle middle	before pushing the triangle to the middle please put it to the left	1
220	push cross right , pushing triangle middle	push cross right , pushing triangle middle	before pushing the triangle to the middle please push the cross to the right	1
221	put triangle middle , putting circle left	put triangle middle , putting circle left	before putting the circle to the left put the triangle to the middle	1
222	rotating cross , put cross right	rotating cross , put cross right	before rotating the red cross on itself please put it to the right	1
223	pushing triangle middle , put circle middle	pushing triangle middle , put circle middle	after pushing the triangle to the middle please put the circle to the middle	1
225	putting circle right , put cross right	putting circle right , put cross right	after putting the circle to the right put the cross to the right too	1
226	put triangle middle , put triangle right	put triangle middle , put triangle right	put the triangle to the middle and to the right	1
227	push circle right , pushing circle left	push circle right , pushing circle left	before pushing the circle to the left please push it to the right	1
228	point circle	point circle	point to the circle	1
229	grasp cross	grasp cross	grasp the cross	1
230	touch cross	touch cross	touch the cross	1
231	put cross right	put cross right	put the cross on the right	1
232	push triangle left	push triangle left	push the triangle over to the left	1
233	point triangle , grasp circle	point triangle , grasp circle	point to the triangle and grasp the circle	1
234	point triangle , touch circle	point triangle , touch circle	point to the triangle and touch the circle	1
235	grasp cross , point circle	grasp cross , point circle	grasp the cross and point to the circle	1
236	touch cross , point circle	touch cross , point circle	touch the cross and point to the circle	1
237	grasp circle , point circle	grasp circle , point circle	grasp the circle and then point to it	1
238	touch circle , point circle	touch circle , point circle	touch the circle and then point to it	1
239	point triangle , grasp triangle	point triangle , grasp triangle	point to the triangle and then grasp it	1
240	point triangle , touch triangle	point triangle , touch triangle	point to the triangle and then touch it	1
241	pick up triangle , pick up cross	pick up triangle , pick up cross	pick up the triangle and then pick up the cross	1
242	touch triangle , touch cross	touch triangle , touch cross	touch the triangle then touch the cross	1
243	point cross , point circle	point cross , point circle	point to the cross then point to the circle	1
244	point cross , point cross	point cross , point cross	point to the cross twice	1
245	pick up circle , pick up circle	pick up circle , pick up circle	pick up the circle twice	1
246	touch circle , touch circle	touch circle , touch circle	touch the circle twice	1
247	point triangle , move circle middle	point triangle , move circle middle	point to the triangle and then move the circle to the middle	1
248	move cross left , pick up circle	move cross left , pick up circle	move the cross to the left and then pick up the circle	1
249	move cross left , touch circle	move cross left , touch circle	move the cross to the left then touch the circle	1
250	move cross right , point cross	move cross right , point cross	move the cross to the right then point to it	1
251	pick up triangle , move triangle left	pick up triangle , move triangle left	pick up the triangle then move it left	1
252	touch triangle , move triangle left	touch triangle , move triangle left	touch the triangle then move it to the left	1
253	move triangle center , move cross right	move triangle center , move cross right	move the triangle to the center and the cross to the right	1
254	move circle left , move cross middle	move circle left , move cross middle	move the circle to the left then the cross to the middle	1
256	push circle middle , put circle left	push circle middle , put circle left	push the circle to the middle and then put it to the left	1
257	put triangle left , push triangle middle	put triangle left , push triangle middle	put the triangle on the left and then push it in the middle	1
258	push cross right , push triangle middle	push cross right , push triangle middle	push the cross to the right and push the triangle to the middle	1
259	put cross middle , put circle left	put cross middle , put circle left	put the cross in the middle and put the circle on the left	1
260	put cross left , push cross left	put cross left , push cross left	put the cross on the left and push it back to the left	1
261	push triangle middle , put circle middle	push triangle middle , put circle middle	push the triangle in the middle and put the circle in the middle	1
262	push triangle left , push cross left	push triangle left , push cross left	push the triangle to the left and push the cross to the left	1
263	put circle right , put cross right	put circle right , put cross right	put the circle on the right and the cross on the right	1
264	put triangle middle , put triangle left	put triangle middle , put triangle left	put the triangle in the middle then put it on the left	1
265	push circle right , push circle left	push circle right , push circle left	push the circle to the right then push the circle to the left	1
266	point circle	point circle	the circle point to it	1
267	grasp cross	grasp cross	the cross grasp it	1
268	touch cross	touch cross	the cross touch it	1
269	put cross right	put cross right	the cross put it on the right	1
270	push triangle left	push triangle left	the triangle push it over to the left	1
271	pointting triangle , grasp circle	pointting triangle , grasp circle	after pointting to the triangle grasp the circle	1
272	pointed triangle , touch circle	pointed triangle , touch circle	touch the circle after youve pointed the triangle	1
273	grasp cross , pointting circle	grasp cross , pointting circle	grasp the cross before pointting to the circle	1
274	touching cross , point circle	touching cross , point circle	after touching the cross point to the circle	1
275	grasped circle , point circle	grasped circle , point circle	point to the circle after having grasped it	1
276	touched circle , point circle	touched circle , point circle	point to the circle after having touched it	1
277	pointed triangle , grasp triangle	pointed triangle , grasp triangle	grasp the triangle after having pointed to it	1
278	touched triangle , touch triangle	touched triangle , touch triangle	touch the triangle after having touched it	1
279	picking up triangle , pick up cross	picking up triangle , pick up cross	after picking up the triangle pick up the cross	1
280	touch cross , touching triangle	touch cross , touching triangle	before touching the triangle touch the cross	1
281	pointting cross , point circle	pointting cross , point circle	after pointting to the cross point to the circle	1
282	point cross , point cross	point cross , point cross	point to the cross then do it again	1
283	pick up circle , pick up circle	pick up circle , pick up circle	pick up the circle twice in a row	1
284	touch circle , touch circle	touch circle , touch circle	the circle touch it twice	1
285	pointed triangle , move circle middle	pointed triangle , move circle middle	move the circle to the middle after having pointed to the triangle	1
286	move cross left , pick up circle	move cross left , pick up circle	before you pick up the circle move the cross to the left	1
287	moving cross left , touch circle	moving cross left , touch circle	after moving the cross to the left touch the circle	1
288	moved cross right , point cross	moved cross right , point cross	point to the cross after having moved it to the right	1
289	pick triangle up , moving triangle left	pick triangle up , moving triangle left	before moving the triangle left pick it up	1
290	touch triangle , move triangle left	touch triangle , move triangle left	touch and move the triangle to the left	1
291	move cross center , moving cross right	move cross center , moving cross right	before moving the cross to the right move the cross to the center	1
292	move cross left , moving circle middle	move cross left , moving circle middle	before moving the circle to the middle move the cross to the left	1
293	pushing circle left , put cross middle	pushing circle left , put cross middle	after pushing the circle to the left put the cross in the middle	1
294	pushing circle middle , put circle left	pushing circle middle , put circle left	after pushing the circle to the middle put it back on the left	1
295	putting triangle , push triangle middle	putting triangle , push triangle middle	after putting the triangle then push it back to the middle	1
296	pushing triangle right , push cross middle	pushing triangle right , push cross middle	after pushing the triangle to the right push the cross to the middle	1
297	put cross middle , put circle left	put cross middle , put circle left	put the cross on the middle and the circle on the left	1
298	putting cross left , push cross left	putting cross left , push cross left	push the cross around the left after putting it first on the left	1
299	push triangle middle , putting circle middle	push triangle middle , putting circle middle	push to the triangle to the middle followed by putting the circle to the middle	1
300	push triangle left , push cross left	push triangle left , push cross left	push both the triangle and the cross to the left	1
301	put circle right , put cross right	put circle right , put cross right	put both the circle and the cross on the right	1
302	move triangle middle , move triangle left	move triangle middle , move triangle left	move the triangle to the middle and to the left	1
303	push circle left , push circle right	push circle left , push circle right	push the circle to the left and then all the way to the right	1
304	point circle	point circle	point circle	1
305	grasp cross	grasp cross	grasp cross	1
306	hit cross	hit cross	hit cross	1
307	put cross right	put cross right	put the cross on the right	1
308	push triangle left	push triangle left	push triangle on the left	1
309	point triangle , grasp circle	point triangle , grasp circle	point triangle and grasp circle	1
310	point triangle , hit circle	point triangle , hit circle	point triangle and hit circle	1
311	grasp cross , point circle	grasp cross , point circle	grasp cross and point circle	1
312	hit cross , point circle	hit cross , point circle	hit cross and point circle	1
313	grasp circle , point circle	grasp circle , point circle	grasp circle and point it	1
314	hit circle , point circle	hit circle , point circle	hit the circle and point it	1
315	point triangle , grasp triangle	point triangle , grasp triangle	point triangle and grasp it	1
316	point triangle , hit triangle	point triangle , hit triangle	point triangle and hit it	1
317	grasp triangle , grasp cross	grasp triangle , grasp cross	grasp triangle and grasp cross	1
318	hit triangle , hit cross	hit triangle , hit cross	hit triangle and hit cross	1
319	point cross , point circle	point cross , point circle	point the cross and point the circle	1
320	point cross , point cross	point cross , point cross	point cross two times	1
321	grasp circle , grasp circle	grasp circle , grasp circle	grasp circle two times	1
322	hit circle , hit circle	hit circle , hit circle	hit circle hit circle	1
323	point triangle , put circle middle	point triangle , put circle middle	point triangle and put circle in the middle	1
324	put cross left , grasp circle	put cross left , grasp circle	put the cross in left and grasp the circle	1
325	put cross left , hit circle	put cross left , hit circle	put the cross on the left and hit the circle	1
326	put cross right , point cross	put cross right , point cross	put the cross on right and point it	1
327	grasp triangle , put triangle left	grasp triangle , put triangle left	after grasp the triangle put it on the left	1
328	hit triangle , put triangle left	hit triangle , put triangle left	hit triangle and put it on the left	1
329	put triangle middle , put triangle right	put triangle middle , put triangle right	put the triangle in the middle and put it in the right	1
330	put circle left , push cross middle	put circle left , push cross middle	put the circle in left and push the cross in the middle	1
331	push circle left , put cross middle	push circle left , put cross middle	push the circle on the left and put the cross in the middle	1
332	push circle middle , put circle right	push circle middle , put circle right	push the circle in the middle and put it in the right	1
333	put triangle left , push triangle middle	put triangle left , push triangle middle	put the triangle on left and push it in the middle	1
334	push cross right , push triangle middle	push cross right , push triangle middle	push the cross on right and push triangle in the middle	1
335	put triangle middle , put circle left	put triangle middle , put circle left	put the triangle in the middle and put the circle on left	1
336	put cross right , push cross right	put cross right , push cross right	put the cross on right and push it in right too	1
337	push triangle middle , put circle middle	push triangle middle , put circle middle	push the triangle on the middle and put the circle in the middle	1
338	push triangle left , push cross left	push triangle left , push cross left	push triangle and push cross in left	1
339	put circle right , put circle right	put circle right , put circle right	put the cross in right and put the circle in right	1
340	put triangle middle , put triangle left	put triangle middle , put triangle left	put the triangle in the middle and put it on left	1
341	push circle right , push circle left	push circle right , push circle left	push circle on right and push circle on left	1
342	pointed circle	pointed circle	circle is pointed	1
343	pointed cross	pointed cross	cross is pointed	1
344	hit cross	hit cross	cross is hit	1
345	put cross right	put cross right	on the right put the cross	1
346	push triangle left	push triangle left	on the left push triangle	1
347	point triangle , grasp circle	point triangle , grasp circle	before grasp circle point triangle	1
348	point triangle , hit circle	point triangle , hit circle	before hit circle point triangle	1
349	point circle , grasp cross	point circle , grasp cross	before grasp cross point circle	1
350	point circle , hit cross	point circle , hit cross	before hit cross point circle	1
351	grasp circle , point circle	grasp circle , point circle	before point it grasp circle	1
352	hit circle , point circle	hit circle , point circle	before point the circle hit it	1
353	point triangle , grasp triangle	point triangle , grasp triangle	before grasp triangle point it	1
354	hit triangle , point triangle	hit triangle , point triangle	before point triangle hit it	1
355	grasp triangle , grasp cross	grasp triangle , grasp cross	grasp triangle before the cross	1
356	hit triangle , hit cross	hit triangle , hit cross	hit the triangle before hit the cross	1
357	point cross , point circle	point cross , point circle	before point circle point cross	1
358	point cross , point cross	point cross , point cross	two times point cross	1
359	grasp circle , grasp circle	grasp circle , grasp circle	two times grasp circle	1
360	hit circle , hit circle	hit circle , hit circle	before hit the circle hit the circle	1
361	point triangle , put circle middle	point triangle , put circle middle	before put circle in the middle point the triangle	1
362	put cross left , grasp circle	put cross left , grasp circle	grasp the circle but before put the cross on the left	1
363	put cross left , hit circle	put cross left , hit circle	before hit the circle put the cross on the left	1
364	put cross right , point cross	put cross right , point cross	put the cross on right before point it	1
365	grasp triangle , put triangle left	grasp triangle , put triangle left	before put the triangle on left grasp it	1
366	hit triangle , put triangle left	hit triangle , put triangle left	after hit triangle put it on the left	1
367	put triangle middle , put cross right	put triangle middle , put cross right	before put the cross in right put the triangle in the middle	1
368	put cross left , push cross middle	put cross left , push cross middle	on the left put the cross and push it in the middle	1
369	push circle left , put cross middle	push circle left , put cross middle	before put the cross in the middle push the circle on the left	1
370	push circle middle , put circle right	push circle middle , put circle right	before put in the right push the circle in the middle	1
371	put triangle left , push triangle middle	put triangle left , push triangle middle	on left put the triangle and push it in the middle	1
372	push cross right , push triangle middle	push cross right , push triangle middle	push the cross on right and triangle in the middle	1
373	put triangle middle , put circle left	put triangle middle , put circle left	on the middle put the triangle and put the circle in left	1
374	put cross here , push cross right	put cross here , push cross right	before push the cross on right put it here	1
375	push triangle middle , put circle right	push triangle middle , put circle right	in first push the triangle in middle and put the circle in the right	1
376	push triangle left , push cross left	push triangle left , push cross left	in left push the triangle and the cross	1
377	put circle right , put cross right	put circle right , put cross right	put the circle and the cross in right	1
378	put triangle middle , put triangle left	put triangle middle , put triangle left	before put the triangle on left put it in the middle	1
379	push circle right , push circle left	push circle right , push circle left	push the circle on right before push it in left	1
