# Supplementary material for: Exploring the acquisition and production of grammatical constructions through human-robot interaction with echo state networks
Source: Front Neurorobot. 2014 May 6;8:16. doi: 10.3389/fnbot.2014.00016 (PMC4018555; doi:10.3389/fnbot.2014.00016)
Supplement: Supplementary file 6 [file DataSheet6.XLSX]

## Sheet: Feuil1
SM4.3: Summary learnability test initial corpus
SEED:	1	10	11	13										AVERAGE	STD DEV		NB SIM =	Sentence	PERCENTAGE FAILURE	2verbs	Simple sent.	Condition	Expected	Input	Condition+rejected
PERCENT:	95.79	95.79	95.79	95.79										95.79	0		4	79	100	0	1	0	put cross right	put the cross right	0
MISMATCH:	79	79	79	79														80	100	0	1	0	push triangle left	push the triangle left	0
	80	80	80	80						Non-learnable sentences ill-formed are written in red.								110	100	1	1	1	push triangle left , push cross left	push the triangle to the left then push the cross to the left	1
	82	82	82	82						Example of sentences that could not be learnt due to a "competition" with other sentences (it creates an ambiguity).								180	100	1	1	1	push circle middle , put circle right	push the blue object to the middle and then put it to the right again	1
	110	110	110	110														184	100	1	1	1	put cross right , push cross right	put the cross to the right and do a u-turn	1
	155	155	155	155										Rejected	Total	Percent		187	100	1	1	1	put circle right , put cross right	put both objects to the right	1
	156	156	156	156									Simple sent. Single action (condition 0)	4	25	16		188	100	1	1	1	put triangle middle , put triangle left	put the triangle to the right in two steps	1
	178	178	178	178									Simple sent. Double action (condition 1)	9	165	5.45455		200	100	1	0	3	hit circle , point circle	hit and point the unique object on the table	3
	180	180	180	180									Elaborate sent. Simple action (condition 2)	0	25	0		218	100	1	0	3	push circle middle , put circle right	push the blue circle to the right and then go back	3
	184	184	184	184									Elaborate sent. Double action (condition 3)	3	165	1.81818		224	100	1	0	3	push triangle left , push cross left	push both objects to the left	3
	185	185	185	185										16				178	100	1	1	1	put circle left , push cross middle	put the circle to the left and push the cross to the middle	1
	187	187	187	187										16				185	100	1	1	1	push triangle middle , put circle middle	push the triangle to the middle and put the circle to the middle	1
	188	188	188	188									Check	1				255	100	1	1	1	push circle left , move cross middle	push the circle to the left and move the cross to the middle	1
	200	200	200	200														155	100	0	1	0	put cross right	put the cross on my right	0
	218	218	218	218														156	100	0	1	0	push triangle left	push the triangle on my left	0
	224	224	224	224														82	100	1	1	1	point triangle , touch circle	point to the triangle touch the circle	1
	255	255	255	255														15	0	1	1	1	pointed cross , point circle	point at the circle after having pointed at the cross	-1
																		19	0	1	1	1	touch triangle , putting circle middle	touch the triangle before putting the circle in the middle	-1
																		21	0	1	1	1	put cross left , touch circle	touch the circle after having put the cross to the left	-1
																		23	0	1	1	1	grasp triangle , put triangle left	grasp the triangle before having put it to the left	-1
												Percent of sentence recognized at least once:						26	0	1	1	1	put circle left , pushing cross middle	put the circle to the left before pushing the cross to the middle	-1
															95.7895			31	0	1	1	1	put triangle middle , put circle left	firstly put the triangle in the middle then put the circle to the left	-1
																		32	0	1	1	1	put cross right , push cross right	put the cross to the right then push it around	-1
																		34	0	1	1	1	push triangle left , push cross left	push the triangle and the cross to the left	-1
																		38	0	0	0	2	point circle	point the circle with your index finger	-1
													Nb Sim	NB Sentence rejected:				40	0	0	0	2	touch cross	touch the cross with your palm	-1
													1	16				41	0	0	0	2	put cross right	could you slowly put the cross to the right	-1
													2	16				42	0	0	0	2	push triangle left	using your fingers push the triangle to the left	-1
													3	16				43	0	1	0	3	point triangle , grasping circle	point the triangle before grasping the circle with the same hand	-1
													4	16				48	0	1	0	3	touch circle , pointing circle	before pointing at the circle touch at the circle	-1
													5					51	0	1	0	3	grasp triangle , grasp cross	grasp the triangle then the cross	-1
													6					54	0	1	0	3	point cross , point cross	point at the cross two times in a row	-1
													7					57	0	1	0	3	put circle middle , putting triangle middle	put the circle at the middle before putting the triangle in the middle	-1
													8					64	0	1	0	3	putting circle left , push cross middle	push the cross in the middle after putting the circle on the left	-1
													9					65	0	1	0	3	pushed circle left , put cross middle	put the cross in the middle when you have pushed the circle to the left	-1
													10					66	0	1	0	3	pushed circle middle , put circle right	put the circle back to the right after having pushed it to the middle	-1
																		67	0	1	0	3	put triangle left , push triangle middle	push the triangle in the middle after having put it to the left	-1
																		69	0	1	0	3	put triangle middle , put circle left	put the circle to the left after having first put the triangle in the middle	-1
																		70	0	1	0	3	put cross right , push cross	push the cross after having put it to the right	-1
																		72	0	1	0	3	push triangle left , push cross left	push the triangle to the left then push also the cross to the left	-1
																		73	0	1	0	3	put circle right , put cross right	put to the cross to the right after having put the circle there as well	-1
																		83	0	1	1	1	grasp cross , point circle	grasp the cross point to the circle	-1
																		84	0	1	1	1	touch cross , point circle	touch the cross point to the circle	-1
																		85	0	1	1	1	grasp circle , point circle	grasp the circle point to the circle	-1
																		89	0	1	1	1	grasp triangle , grasp cross	grasp this triangle grasp the cross	-1
																		90	0	1	1	1	touch triangle , touch cross	touch the triangle touch the cross	-1
																		91	0	1	1	1	point cross , point circle	point to the cross point to the circle	-1
																		98	0	1	1	1	put cross right , point cross	put the cross right and point to the cross	-1
																		108	0	1	1	1	put cross right , push cross right	put the cross on the right then push the cross to the right	-1
																		114	0	0	0	2	point circle	there is a circle point to it	-1
																		121	0	1	0	3	grasp cross , point circle	after weve grasp the cross then point to the circle	-1
																		122	0	1	0	3	touch cross , point circle	first touch the cross and then next point to the circle	-1
																		123	0	1	0	3	grasp circle , point circle	you should first grasp the circle and then point to it afterwards	-1
																		125	0	1	0	3	point triangle , grasp triangle	please point to the triangle and after youve done that grasp the triangle	-1
																		126	0	1	0	3	point triangle , touch triangle	you can point to the triangle and next you can touch to the triangle	-1
																		127	0	1	0	3	grasp triangle , grasp cross	frist of all grasp the triangle and finally grasp the cross	-1
																		129	0	1	0	3	point cross , point circle	point to two things first the cross and then the circle	-1
																		130	0	1	0	3	point cross , point cross	do not point to the circle but point to the cross twice	-1
																		131	0	1	0	3	grasp circle , grasp circle	grasp the circle and then when youve finished grasp the circle again	-1
																		132	0	1	0	3	touch circle , touch circle	touch the circle once and then afterwards touch it again	-1
																		133	0	1	0	3	point triangle , put circle middle	frist point to the triangle and next please put the circle in the middle	-1
																		134	0	1	0	3	put cross left , grasp circle	put the cross over to the left and then once youve done that grasp the circle	-1
																		135	0	1	0	3	put cross left , touch circle	put the cross on the left and this time touch the circle	-1
																		136	0	1	0	3	put cross right , point cross	once you have put the cross on the right point to it	-1
																		137	0	1	0	3	grasp triangle , put triangle left	the first thing to do with the triangle is to grasp it and then to put it on the left	-1
																		138	0	1	0	3	touch triangle , put triangle left	first of all touch the triangle and then put it over on the left	-1
																		140	0	1	0	3	put circle left , push cross middle	once you have put the circle on the left you can push the cross to the middle	-1
																		141	0	1	0	3	push circle left , put cross middle	first push the circle to the left and afterwards put the cross in the middle of the table	-1
																		142	0	1	0	3	push circle middle , put circle right	push the circle into the middle and then put it back on the right	-1
																		143	0	1	0	3	put triangle left , push triangle middle	push the triangle to the middle once you have put it on the left	-1
																		144	0	1	0	3	push cross right , push triangle middle	first push the cross over to the right and then push the triangle into the middle	-1
																		146	0	1	0	3	put cross right , push cross right	first of all put the cross on the right and then push the cross around onto the right again	-1
																		147	0	1	0	3	pushing triangle center , putting circle center	move two objects to the same place by pushing the triangle to the center and then putting the circle in the center	-1
																		148	0	1	0	3	push triangle left , push cross left	you need to push two objects to the left first the triangle then the cross	-1
																		149	0	1	0	3	put circle right , put cross right	put both the cross and the circle to the right start with the circle	-1
																		150	0	1	0	3	put triangle middle , put triangle left	youre going to put the triangle on the left but first you have to put the triangle in the middle	-1
																		151	0	1	0	3	push circle right , push circle left	push the circle in two directions first push it to the right and afterwards push it to the left	-1
																		161	0	1	1	1	grasp circle , point circle	grasp and point the circle	-1
																		166	0	1	1	1	hit triangle , hit cross	hit the triangle and then the cross	-1
																		167	0	1	1	1	point cross , point circle	point the red cross and point the circle	-1
																		171	0	1	1	1	point triangle , put circle middle	point at the triangle and then put the circle to the middle	-1
																		172	0	1	1	1	push cross left , grasp circle	push the cross on my left and then grasp the circle	-1
																		182	0	1	1	1	push cross right , push triangle middle	push the red cross to the right and then push the triangle to the middle	-1
																		183	0	1	1	1	put triangle middle , put circle left	put the triangle to the middle and the circle to the left	-1
																		189	0	1	1	1	push circle right , push circle left	push the circle to the right and the to the left	-1
																		193	0	0	0	2	put cross right	put the red cross on the empty space on my right	-1
																		196	0	1	0	3	point triangle , hit circle	before you hit the circle point the triangle please	-1
																		199	0	1	0	3	grasp circle , point circle	before you point the circle grasp it	-1
																		201	0	1	0	3	point triangle , grasping triangle	before grasping the triangle on my left point at it	-1
																		207	0	1	0	3	grasp circle , grasp circle	grasp twice the circle in the middle	-1
																		208	0	1	0	3	hit circle , hit circle	hit the blue circle a first time and then a second time	-1
																		212	0	1	0	3	push cross right , pointing cross	before pointing the red cross please push it to the right	-1
																		222	0	1	0	3	rotating cross , put cross right	before rotating the red cross on itself please put it to the right	-1
																		235	0	1	1	1	grasp cross , point circle	grasp the cross and point to the circle	-1
																		236	0	1	1	1	touch cross , point circle	touch the cross and point to the circle	-1
																		242	0	1	1	1	touch triangle , touch cross	touch the triangle then touch the cross	-1
																		245	0	1	1	1	pick up circle , pick up circle	pick up the circle twice	-1
																		251	0	1	1	1	pick up triangle , move triangle left	pick up the triangle then move it left	-1
																		253	0	1	1	1	move triangle center , move cross right	move the triangle to the center and the cross to the right	-1
																		254	0	1	1	1	move circle left , move cross middle	move the circle to the left then the cross to the middle	-1
																		119	0	1	0	3	point triangle , grasp circle	point to the triangle and then after that grasp the circle	-1
																		217	0	1	0	3	push circle left , putting cross middle	before putting the red cross to the middle please push the blue circle to the left	-1
																		25	0	1	1	1	put triangle middle , put cross right	put the triangle in the middle then put the cross to the right	-1
																		27	0	1	1	1	push circle left , put cross middle	push the circle to the left then put the cross in the middle	-1
																		39	0	0	0	2	grasp cross	could you please grasp the cross	-1
																		68	0	1	0	3	pushed cross right , push triangle middle	push the triangle in the middle after having pushed the cross to the right	-1
																		120	0	1	0	3	point triangle , touch circle	first point the triangle then you can touch the circle	-1
																		124	0	1	0	3	touch circle , point circle	to do things first touch the circle and then point to the circle	-1
																		248	0	1	1	1	move cross left , pick up circle	move the cross to the left and then pick up the circle	-1
																		257	0	1	1	1	put triangle left , push triangle middle	put the triangle on the left and then push it in the middle	-1
																		225	0	1	0	3	putting circle right , put cross right	after putting the circle to the right put the cross to the right too	-1
																		260	0	1	1	1	put cross left , push cross left	put the cross on the left and push it back to the left	-1
																		50	0	1	0	3	point triangle , touch triangle	point at the triangle then touch the triangle	-1
																		216	0	1	0	3	putting circle left , push cross middle	after putting the blue circle to the left push the cross to the middle	-1
																		174	0	1	1	1	put cross right , point cross	put the red cross to the right and point at it	-1
																		210	0	1	0	3	pushing cross left , grasp circle	after pushing the red cross on my left please grasp the circle	-1
																		264	0	1	1	1	put triangle middle , put triangle left	put the triangle in the middle then put it on the left	-1
																		269	0	0	0	2	put cross right	the cross put it on the right	-1
																		270	0	0	0	2	push triangle left	the triangle push it over to the left	-1
																		272	0	1	0	3	pointed triangle , touch circle	touch the circle after youve pointed the triangle	-1
																		274	0	1	0	3	touching cross , point circle	after touching the cross point to the circle	-1
																		279	0	1	0	3	picking up triangle , pick up cross	after picking up the triangle pick up the cross	-1
																		282	0	1	0	3	point cross , point cross	point to the cross then do it again	-1
																		283	0	1	0	3	pick up circle , pick up circle	pick up the circle twice in a row	-1
																		284	0	1	0	3	touch circle , touch circle	the circle touch it twice	-1
																		286	0	1	0	3	move cross left , pick up circle	before you pick up the circle move the cross to the left	-1
																		288	0	1	0	3	moved cross right , point cross	point to the cross after having moved it to the right	-1
																		289	0	1	0	3	pick triangle up , moving triangle left	before moving the triangle left pick it up	-1
																		290	0	1	0	3	touch triangle , move triangle left	touch and move the triangle to the left	-1
																		294	0	1	0	3	pushing circle middle , put circle left	after pushing the circle to the middle put it back on the left	-1
																		295	0	1	0	3	putting triangle , push triangle middle	after putting the triangle then push it back to the middle	-1
																		297	0	1	0	3	put cross middle , put circle left	put the cross on the middle and the circle on the left	-1
																		298	0	1	0	3	putting cross left , push cross left	push the cross around the left after putting it first on the left	-1
																		299	0	1	0	3	push triangle middle , putting circle middle	push to the triangle to the middle followed by putting the circle to the middle	-1
																		303	0	1	0	3	push circle left , push circle right	push the circle to the left and then all the way to the right	-1
																		322	0	1	1	1	hit circle , hit circle	hit circle hit circle	-1
																		323	0	1	1	1	point triangle , put circle middle	point triangle and put circle in the middle	-1
																		324	0	1	1	1	put cross left , grasp circle	put the cross in left and grasp the circle	-1
																		331	0	1	1	1	push circle left , put cross middle	push the circle on the left and put the cross in the middle	-1
																		336	0	1	1	1	put cross right , push cross right	put the cross on right and push it in right too	-1
																		338	0	1	1	1	push triangle left , push cross left	push triangle and push cross in left	-1
																		339	0	1	1	1	put circle right , put circle right	put the cross in right and put the circle in right	-1
																		351	0	1	0	3	grasp circle , point circle	before point it grasp circle	-1
																		355	0	1	0	3	grasp triangle , grasp cross	grasp triangle before the cross	-1
																		361	0	1	0	3	point triangle , put circle middle	before put circle in the middle point the triangle	-1
																		362	0	1	0	3	put cross left , grasp circle	grasp the circle but before put the cross on the left	-1
																		363	0	1	0	3	put cross left , hit circle	before hit the circle put the cross on the left	-1
																		368	0	1	0	3	put cross left , push cross middle	on the left put the cross and push it in the middle	-1
																		370	0	1	0	3	push circle middle , put circle right	before put in the right push the circle in the middle	-1
																		371	0	1	0	3	put triangle left , push triangle middle	on left put the triangle and push it in the middle	-1
																		372	0	1	0	3	push cross right , push triangle middle	push the cross on right and triangle in the middle	-1
																		373	0	1	0	3	put triangle middle , put circle left	on the middle put the triangle and put the circle in left	-1
																		375	0	1	0	3	push triangle middle , put circle right	in first push the triangle in middle and put the circle in the right	-1
																		376	0	1	0	3	push triangle left , push cross left	in left push the triangle and the cross	-1
																		377	0	1	0	3	put circle right , put cross right	put the circle and the cross in right	-1
																		378	0	1	0	3	put triangle middle , put triangle left	before put the triangle on left put it in the middle	-1
																		60	0	1	0	3	put cross right , point cross	point at the cross after having put it to the right	-1
																		22	0	1	1	1	put cross right , point cross	put the cross to the right then point at it	-1
																		296	0	1	0	3	pushing triangle right , push cross middle	after pushing the triangle to the right push the cross to the middle	-1
																		8	0	1	1	1	touch cross , pointing circle	touch the cross before pointing at the circle	-1
																		28	0	1	1	1	push cross middle , put cross right	push the cross to the middle then put it back to the right	-1
																		29	0	1	1	1	put triangle left , push triangle middle	put the triangle to the left then push it to the middle	-1
																		33	0	1	1	1	push triangle middle , put circle middle	push the triangle in the middle then put circle in the middle	-1
																		37	0	1	1	1	push circle right , pushing circle left	push the circle to the right before pushing it to the left	-1
																		194	0	0	0	2	push triangle left	on my left push the triangle	-1
																		213	0	1	0	3	grasping triangle , put triangle left	after grasping the triangle put it to the left	-1
																		226	0	1	0	3	put triangle middle , put triangle right	put the triangle to the middle and to the right	-1
																		101	0	1	1	1	put triangle middle , put cross right	put the triangle in the middle and then put the cross on the right	-1
																		209	0	1	0	3	point triangle , putting circle middle	before putting the circle to the middle please point at the triangle	-1
																		145	0	1	0	3	put triangle middle , put circle left	after youve put the triangle in the middle put the circle on the left	-1
																		192	0	0	0	2	hit cross	hit the red cross on my right	-1
																		152	0	0	1	0	point circle	point the circle on my left	-1
																		190	0	0	0	2	point circle	point the circle on my left	-1
																		198	0	1	0	3	hit cross , point circle	before you point the circle please hit the cross	-1
																		179	0	1	1	1	push circle left , put cross middle	push the blue circle to the left and put the red cross to the middle	-1
																		10	0	1	1	1	touch circle , point circle	touch the circle then point at it	-1
																		115	0	0	0	2	grasp cross	grasp that cross over there	-1
																		266	0	0	0	2	point circle	the circle point to it	-1
																		63	0	1	0	3	put triangle middle , putting cross right	before putting the cross to the right put the triangle in the middle	-1
																		281	0	1	0	3	pointting cross , point circle	after pointting to the cross point to the circle	-1
																		285	0	1	0	3	pointed triangle , move circle middle	move the circle to the middle after having pointed to the triangle	-1
																		301	0	1	0	3	put circle right , put cross right	put both the circle and the cross on the right	-1
																		302	0	1	0	3	move triangle middle , move triangle left	move the triangle to the middle and to the left	-1
																		327	0	1	1	1	grasp triangle , put triangle left	after grasp the triangle put it on the left	-1
																		332	0	1	1	1	push circle middle , put circle right	push the circle in the middle and put it in the right	-1
																		341	0	1	1	1	push circle right , push circle left	push circle on right and push circle on left	-1
																		352	0	1	0	3	hit circle , point circle	before point the circle hit it	-1
																		367	0	1	0	3	put triangle middle , put cross right	before put the cross in right put the triangle in the middle	-1
																		379	0	1	0	3	push circle right , push circle left	push the circle on right before push it in left	-1
																		374	0	1	0	3	put cross here , push cross right	before push the cross on right put it here	-1
																		9	0	1	1	1	grasp cross , pointing cross	grasp the cross before pointing at it	-1
																		116	0	0	0	2	touch cross	touch on the cross	-1
																		117	0	0	0	2	put cross right	put the cross over on the right	-1
																		47	0	1	0	3	grasp circle , pointing circle	before pointing at the circle grasp it	-1
																		206	0	1	0	3	point cross , point cross	point the cross and point it again	-1
																		16	0	1	1	1	point cross , point cross	point twice at the cross	-1
																		273	0	1	0	3	grasp cross , pointting circle	grasp the cross before pointting to the circle	-1
																		204	0	1	0	3	hit triangle , hitting cross	before hitting the red cross please hit the triangle	-1
																		205	0	1	0	3	point cross , point circle	point the red cross on my right and then point the circle	-1
																		62	0	1	0	3	touched triangle , put triangle left	put the triangle to the left after having touched it	-1
																		173	0	1	1	1	put cross left , hit circle	put the red cross to the left and hit the blue circle	-1
																		139	0	1	0	3	put triangle middle , put cross right	after youve put the triangle in the middle you can put the cross on the right	-1
																		170	0	1	1	1	hit circle , hit circle	hit twice the blue circle	-1
																		18	0	1	1	1	touch circle , touch circle	touch the circle then touch it again	-1
																		30	0	1	1	1	push cross right , push triangle middle	first push the cross to the right then push the triangle to the middle	-1
																		223	0	1	0	3	pushing triangle middle , put circle middle	after pushing the triangle to the middle please put the circle to the middle	-1
																		12	0	1	1	1	pointed triangle , touch triangle	touch the triangle after having pointed at it	-1
																		211	0	1	0	3	putting cross left , hit circle	after putting the red cross to the left please hit the blue circle	-1
																		102	0	1	1	1	put circle left , push cross middle	put the circle left and push the cross to the middle	-1
																		280	0	1	0	3	touch cross , touching triangle	before touching the triangle touch the cross	-1
																		353	0	1	0	3	point triangle , grasp triangle	before grasp triangle point it	-1
																		354	0	1	0	3	hit triangle , point triangle	before point triangle hit it	-1
																		360	0	1	0	3	hit circle , hit circle	before hit the circle hit the circle	-1
																		366	0	1	0	3	hit triangle , put triangle left	after hit triangle put it on the left	-1
																		100	0	1	1	1	touch triangle , put triangle left	touch the triangle then put it on the left	-1
																		46	0	1	0	3	touch cross , pointing circle	before pointing at the circle touch the cross	-1
																		128	0	1	0	3	touch triangle , touch cross	before you touch the cross touch the triangle	-1
																		241	0	1	1	1	pick up triangle , pick up cross	pick up the triangle and then pick up the cross	-1
																		105	0	1	1	1	put triangle left , push triangle middle	put the triangle on the left then push it to the middle	-1
																		53	0	1	0	3	point cross , point circle	point at the cross then point at the circle	-1
																		104	0	1	1	1	push circle middle , put circle right	push the circle to the middle and then put it on the right	-1
																		74	0	1	0	3	put triangle middle , put triangle left	put the triangle to the left after having put the triangle to the middle	-1
																		103	0	1	1	1	push circle left , put cross middle	push the circle left put the cross middle	-1
																		55	0	1	0	3	grasp circle , grasp circle	grasp the circle two times	-1
																		308	0	0	1	0	push triangle left	push triangle on the left	-1
																		177	0	1	1	1	put triangle middle , put cross right	put the triangle to the middle and then the cross to the right	-1
																		197	0	1	0	3	grasp cross , point circle	grasp the red cross and then point the circle	-1
																		96	0	1	1	1	put cross left , grasp circle	put the cross left and grasp the circle	-1
																		97	0	1	1	1	put cross left , touch circle	put the cross left and touch the circle	-1
																		334	0	1	1	1	push cross right , push triangle middle	push the cross on right and push triangle in the middle	-1
																		340	0	1	1	1	put triangle middle , put triangle left	put the triangle in the middle and put it on left	-1
																		328	0	1	1	1	hit triangle , put triangle left	hit triangle and put it on the left	-1
																		333	0	1	1	1	put triangle left , push triangle middle	put the triangle on left and push it in the middle	-1
																		364	0	1	0	3	put cross right , point cross	put the cross on right before point it	-1
																		369	0	1	0	3	push circle left , put cross middle	before put the cross in the middle push the circle on the left	-1
																		71	0	1	0	3	push triangle middle , put circle middle	first push the triangle in the middle then put the circle in the middle	-1
																		247	0	1	1	1	point triangle , move circle middle	point to the triangle and then move the circle to the middle	-1
																		86	0	1	1	1	touch circle , point circle	touch the circle then point to the circle	-1
																		250	0	1	1	1	move cross right , point cross	move the cross to the right then point to it	-1
																		107	0	1	1	1	put triangle middle , put circle left	put the triangle in the middle put the circle on the left	-1
																		271	0	1	0	3	pointting triangle , grasp circle	after pointting to the triangle grasp the circle	-1
																		95	0	1	1	1	point triangle , put circle middle	point to the triangle and then put the circle in the middle	-1
																		219	0	1	0	3	put triangle left , pushing triangle middle	before pushing the triangle to the middle please put it to the left	-1
																		227	0	1	0	3	push circle right , pushing circle left	before pushing the circle to the left please push it to the right	-1
																		195	0	1	0	3	point triangle , grasp circle	first point the triangle and then grasp the circle	-1
																		277	0	1	0	3	pointed triangle , grasp triangle	grasp the triangle after having pointed to it	-1
																		329	0	1	1	1	put triangle middle , put triangle right	put the triangle in the middle and put it in the right	-1
																		87	0	1	1	1	point triangle , grasp triangle	point to the triangle grasp the triangle	-1
																		88	0	1	1	1	point triangle , touch triangle	point to the triangle touch the triangle	-1
																		99	0	1	1	1	grasp triangle , put triangle left	grasp the triangle and then put it on the left	-1
																		176	0	1	1	1	hit triangle , put triangle left	hit the triangle and put it to the left	-1
																		45	0	1	0	3	grasp cross , point circle	grasp the cross then point at the circle	-1
																		49	0	1	0	3	point triangle , grasping triangle	before grasping the triangle point at it	-1
																		202	0	1	0	3	point triangle , hitting triangle	before hitting the triangle point at it	-1
																		263	0	1	1	1	put circle right , put cross right	put the circle on the right and the cross on the right	-1
																		109	0	1	1	1	push triangle center , put circle middle	push the triangle to the center and put the circle in the middle	-1
																		220	0	1	0	3	push cross right , pushing triangle middle	before pushing the triangle to the middle please push the cross to the right	-1
																		325	0	1	1	1	put cross left , hit circle	put the cross on the left and hit the circle	-1
																		330	0	1	1	1	put circle left , push cross middle	put the circle in left and push the cross in the middle	-1
																		11	0	1	1	1	point triangle , grasp triangle	point to the triangle and then grasp it	-1
																		157	0	1	1	1	point triangle , grasp circle	point the triangle and grasp the circle	-1
																		158	0	1	1	1	point triangle , hit circle	point the triangle and hit the circle	-1
																		159	0	1	1	1	grasp cross , point circle	grasp the cross and point the circle	-1
																		160	0	1	1	1	hit cross , point circle	hit the cross and point the circle	-1
																		162	0	1	1	1	hit circle , point circle	hit the circle and point the circle	-1
																		165	0	1	1	1	grasp triangle , grasp cross	grasp the triangle and grasp the cross	-1
																		239	0	1	1	1	point triangle , grasp triangle	point to the triangle and then grasp it	-1
																		240	0	1	1	1	point triangle , touch triangle	point to the triangle and then touch it	-1
																		232	0	0	1	0	push triangle left	push the triangle over to the left	-1
																		215	0	1	0	3	put triangle middle , pushing cross right	before pushing the cross to the right please put the triangle in the middle	-1
																		35	0	1	1	1	put circle right , put cross right	put both the circle and the cross to the right	-1
																		214	0	1	0	3	hit triangle , putting triangle left	before putting the triangle to the left please hit it	-1
																		261	0	1	1	1	push triangle middle , put circle middle	push the triangle in the middle and put the circle in the middle	-1
																		243	0	1	1	1	point cross , point circle	point to the cross then point to the circle	-1
																		237	0	1	1	1	grasp circle , point circle	grasp the circle and then point to it	-1
																		238	0	1	1	1	touch circle , point circle	touch the circle and then point to it	-1
																		112	0	1	1	1	put triangle middle , put triangle left	put the triangle in the middle then put the triangle on the left	-1
																		293	0	1	0	3	pushing circle left , put cross middle	after pushing the circle to the left put the cross in the middle	-1
																		300	0	1	0	3	push triangle left , push cross left	push both the triangle and the cross to the left	-1
																		335	0	1	1	1	put triangle middle , put circle left	put the triangle in the middle and put the circle on left	-1
																		319	0	1	1	1	point cross , point circle	point the cross and point the circle	-1
																		326	0	1	1	1	put cross right , point cross	put the cross on right and point it	-1
																		5	0	1	1	1	point triangle , grasping circle	point the triangle before grasping the circle	-1
																		6	0	1	1	1	point triangle , touching circle	point the triangle before touching the circle	-1
																		7	0	1	1	1	grasp cross , pointing circle	grasp the cross before pointing the circle	-1
																		13	0	1	1	1	grasp triangle , grasping cross	grasp the triangle before grasping the cross	-1
																		14	0	1	1	1	touch triangle , touching cross	touch the triangle before touching the cross	-1
																		44	0	1	0	3	pointed triangle , touch circle	touch the circle after having pointed the triangle	-1
																		52	0	1	0	3	touch triangle , touch cross	touch the cross after having touch the triangle	-1
																		181	0	1	1	1	put triangle left , push triangle middle	put the triangle to the left and then push it to the middle	-1
																		256	0	1	1	1	push circle middle , put circle left	push the circle to the middle and then put it to the left	-1
																		203	0	1	0	3	grasp triangle , grasp cross	before you grasp the cross please grasp the triangle	-1
																		163	0	1	1	1	point triangle , grasp triangle	point the triangle and grasp it	-1
																		164	0	1	1	1	point triangle , hit triangle	point the triangle and hit it	-1
																		24	0	1	1	1	touch triangle , put triangle left	touch the triangle then put it to the left	-1
																		61	0	1	0	3	grasp triangle , put triangle left	grasp the triangle then put it to the left	-1
																		252	0	1	1	1	touch triangle , move triangle left	touch the triangle then move it to the left	-1
																		153	0	0	1	0	grasp cross	please grasp the red cross	-1
																		191	0	0	0	2	grasp cross	please grasp the red cross	-1
																		81	0	1	1	1	point triangle , grasp circle	point to the triangle and grasp the circle	-1
																		233	0	1	1	1	point triangle , grasp circle	point to the triangle and grasp the circle	-1
																		234	0	1	1	1	point triangle , touch circle	point to the triangle and touch the circle	-1
																		267	0	0	0	2	grasp cross	the cross grasp it	-1
																		268	0	0	0	2	touch cross	the cross touch it	-1
																		76	0	0	1	0	point circle	point to the circle	-1
																		228	0	0	1	0	point circle	point to the circle	-1
																		20	0	1	1	1	put cross left , grasping circle	put the cross to the left before grasping the circle	-1
																		59	0	1	0	3	put cross left , touching circle	put the cross to the left before touching the circle	-1
																		175	0	1	1	1	grasp triangle , put triangle left	grasp the triangle and then put it to the left	-1
																		36	0	1	1	1	put triangle middle , put triangle left	put the triangle in the middle then put the triangle to the left	-1
																		259	0	1	1	1	put cross middle , put circle left	put the cross in the middle and put the circle on the left	-1
																		221	0	1	0	3	put triangle middle , putting circle left	before putting the circle to the left put the triangle to the middle	-1
																		231	0	0	1	0	put cross right	put the cross on the right	-1
																		92	0	1	1	1	point cross , point cross	point to the cross twice	-1
																		244	0	1	1	1	point cross , point cross	point to the cross twice	-1
																		58	0	1	0	3	put cross left , grasp circle	put the cross to the left then grasp the circle	-1
																		249	0	1	1	1	move cross left , touch circle	move the cross to the left then touch the circle	-1
																		0	0	0	1	0	point circle	point the circle	-1
																		1	0	0	1	0	grasp cross	grasp the cross	-1
																		2	0	0	1	0	touch cross	touch the cross	-1
																		3	0	0	1	0	put cross right	put the cross to the right	-1
																		4	0	0	1	0	push triangle left	push the triangle to the left	-1
																		77	0	0	1	0	grasp cross	grasp the cross	-1
																		78	0	0	1	0	touch cross	touch the cross	-1
																		118	0	0	0	2	push triangle left	push the triangle to the left	-1
																		154	0	0	1	0	hit cross	hit the cross	-1
																		229	0	0	1	0	grasp cross	grasp the cross	-1
																		230	0	0	1	0	touch cross	touch the cross	-1
																		313	0	1	1	1	grasp circle , point circle	grasp circle and point it	-1
																		315	0	1	1	1	point triangle , grasp triangle	point triangle and grasp it	-1
																		316	0	1	1	1	point triangle , hit triangle	point triangle and hit it	-1
																		337	0	1	1	1	push triangle middle , put circle middle	push the triangle on the middle and put the circle in the middle	-1
																		345	0	0	0	2	put cross right	on the right put the cross	-1
																		346	0	0	0	2	push triangle left	on the left push triangle	-1
																		356	0	1	0	3	hit triangle , hit cross	hit the triangle before hit the cross	-1
																		17	0	1	1	1	grasp circle , grasp circle	grasp the circle twice	-1
																		56	0	1	0	3	touch circle , touch circle	touch the circle twice	-1
																		75	0	1	0	3	push circle right , push circle left	push the circle to the right then push the circle to the left	-1
																		93	0	1	1	1	grasp circle , grasp circle	grasp the circle twice	-1
																		94	0	1	1	1	touch circle , touch circle	touch the circle twice	-1
																		106	0	1	1	1	push cross right , push triangle middle	push the cross to the right and push the triangle to the middle	-1
																		111	0	1	1	1	put circle right , put circle right	put the circle to the right and put the circle to the right	-1
																		113	0	1	1	1	push circle right , push circle left	push the circle to the right then push the circle to the left	-1
																		168	0	1	1	1	point cross , point cross	point twice the cross	-1
																		169	0	1	1	1	grasp circle , grasp circle	grasp twice the circle	-1
																		186	0	1	1	1	push triangle left , push cross left	push the triangle to the left and push the cross to the left	-1
																		246	0	1	1	1	touch circle , touch circle	touch the circle twice	-1
																		258	0	1	1	1	push cross right , push triangle middle	push the cross to the right and push the triangle to the middle	-1
																		262	0	1	1	1	push triangle left , push cross left	push the triangle to the left and push the cross to the left	-1
																		265	0	1	1	1	push circle right , push circle left	push the circle to the right then push the circle to the left	-1
																		275	0	1	0	3	grasped circle , point circle	point to the circle after having grasped it	-1
																		276	0	1	0	3	touched circle , point circle	point to the circle after having touched it	-1
																		278	0	1	0	3	touched triangle , touch triangle	touch the triangle after having touched it	-1
																		287	0	1	0	3	moving cross left , touch circle	after moving the cross to the left touch the circle	-1
																		291	0	1	0	3	move cross center , moving cross right	before moving the cross to the right move the cross to the center	-1
																		292	0	1	0	3	move cross left , moving circle middle	before moving the circle to the middle move the cross to the left	-1
																		304	0	0	1	0	point circle	point circle	-1
																		305	0	0	1	0	grasp cross	grasp cross	-1
																		306	0	0	1	0	hit cross	hit cross	-1
																		307	0	0	1	0	put cross right	put the cross on the right	-1
																		309	0	1	1	1	point triangle , grasp circle	point triangle and grasp circle	-1
																		310	0	1	1	1	point triangle , hit circle	point triangle and hit circle	-1
																		311	0	1	1	1	grasp cross , point circle	grasp cross and point circle	-1
																		312	0	1	1	1	hit cross , point circle	hit cross and point circle	-1
																		314	0	1	1	1	hit circle , point circle	hit the circle and point it	-1
																		317	0	1	1	1	grasp triangle , grasp cross	grasp triangle and grasp cross	-1
																		318	0	1	1	1	hit triangle , hit cross	hit triangle and hit cross	-1
																		320	0	1	1	1	point cross , point cross	point cross two times	-1
																		321	0	1	1	1	grasp circle , grasp circle	grasp circle two times	-1
																		342	0	0	0	2	pointed circle	circle is pointed	-1
																		343	0	0	0	2	pointed cross	cross is pointed	-1
																		344	0	0	0	2	hit cross	cross is hit	-1
																		347	0	1	0	3	point triangle , grasp circle	before grasp circle point triangle	-1
																		348	0	1	0	3	point triangle , hit circle	before hit circle point triangle	-1
																		349	0	1	0	3	point circle , grasp cross	before grasp cross point circle	-1
																		350	0	1	0	3	point circle , hit cross	before hit cross point circle	-1
																		357	0	1	0	3	point cross , point circle	before point circle point cross	-1
																		358	0	1	0	3	point cross , point cross	two times point cross	-1
																		359	0	1	0	3	grasp circle , grasp circle	two times grasp circle	-1
																		365	0	1	0	3	grasp triangle , put triangle left	before put the triangle on left grasp it	-1
