# Supplementary material for: Exploring the acquisition and production of grammatical constructions through human-robot interaction with echo state networks
Source: Front Neurorobot. 2014 May 6;8:16. doi: 10.3389/fnbot.2014.00016 (PMC4018555; doi:10.3389/fnbot.2014.00016)
Supplement: Supplementary file 7 [file DataSheet7.XLSX]

## Sheet: Feuil1
SM5.1: Summary Generalization LOOCV test 500N initial corpus
SEED:	100	101	200	201	300	301	400	401	500	501				AVERAGE	STD DEV		NB SIM =	Sentence	PERCENTAGE FAILURE	2verbs	Simple sent.	Condition	Expected	Input	Condition+rejected
PERCENT:	31.05	29.74	36.84	29.47	27.11	28.16	29.47	29.21	31.05	26.58				29.868	1.8672		10	5	100	1	1	1	point triangle , grasping circle	point the triangle before grasping the circle	1
MISMATCH:	5	0	5	5	5	5	5	5	5	5								6	100	1	1	1	point triangle , touching circle	point the triangle before touching the circle	1
	6	1	6	6	6	6	6	6	6	6								7	100	1	1	1	grasp cross , pointing circle	grasp the cross before pointing the circle	1
	7	2	7	7	7	7	7	7	7	7								8	100	1	1	1	touch cross , pointing circle	touch the cross before pointing at the circle	1
	8	3	8	8	8	8	8	8	8	8								9	100	1	1	1	grasp cross , pointing cross	grasp the cross before pointing at it	1
	9	4	9	9	9	9	9	9	9	9				Rejected	Total	Percent		13	100	1	1	1	grasp triangle , grasping cross	grasp the triangle before grasping the cross	1
	10	5	10	11	13	10	11	10	10	10			Simple sent. Single action (condition 0)	2	25	8		14	100	1	1	1	touch triangle , touching cross	touch the triangle before touching the cross	1
	11	6	11	13	14	11	12	11	11	11			Simple sent. Double action (condition 1)	65	165	39.3939		15	100	1	1	1	pointed cross , point circle	point at the circle after having pointed at the cross	1
	12	7	13	14	15	12	13	13	13	13			Elaborate sent. Simple action (condition 2)	14	25	56		19	100	1	1	1	touch triangle , putting circle middle	touch the triangle before putting the circle in the middle	1
	13	8	14	15	19	13	14	14	14	14			Elaborate sent. Double action (condition 3)	94	165	56.9697		21	100	1	1	1	put cross left , touch circle	touch the circle after having put the cross to the left	1
	14	9	15	19	20	14	15	15	15	15				175				23	100	1	1	1	grasp triangle , put triangle left	grasp the triangle before having put it to the left	1
	15	11	16	20	21	15	16	16	16	16				175				26	100	1	1	1	put circle left , pushing cross middle	put the circle to the left before pushing the cross to the middle	1
	18	13	18	21	23	16	18	18	18	19			Check	1				28	100	1	1	1	push cross middle , put cross right	push the cross to the middle then put it back to the right	1
	19	14	19	22	24	19	19	19	19	20								29	100	1	1	1	put triangle left , push triangle middle	put the triangle to the left then push it to the middle	1
	21	15	21	23	25	21	21	21	21	21								31	100	1	1	1	put triangle middle , put circle left	firstly put the triangle in the middle then put the circle to the left	1
	23	18	22	24	26	23	22	23	22	22								32	100	1	1	1	put cross right , push cross right	put the cross to the right then push it around	1
	24	19	23	25	27	24	23	24	23	23								33	100	1	1	1	push triangle middle , put circle middle	push the triangle in the middle then put circle in the middle	1
	25	21	25	26	28	25	26	25	24	25								34	100	1	1	1	push triangle left , push cross left	push the triangle and the cross to the left	1
	26	23	26	27	29	26	27	26	25	26								37	100	1	1	1	push circle right , pushing circle left	push the circle to the right before pushing it to the left	1
	27	25	28	28	30	27	28	27	26	27								38	100	0	0	2	point circle	point the circle with your index finger	2
	28	26	29	29	31	28	29	28	27	28		Percent of sentence recognized at least once:						40	100	0	0	2	touch cross	touch the cross with your palm	2
	29	27	31	30	32	29	31	29	28	29					53.9474			41	100	0	0	2	put cross right	could you slowly put the cross to the right	2
	30	28	32	31	33	30	32	31	29	30				error best	46.0526			42	100	0	0	2	push triangle left	using your fingers push the triangle to the left	2
	31	29	33	32	34	31	33	32	30	31								43	100	1	0	3	point triangle , grasping circle	point the triangle before grasping the circle with the same hand	3
	32	31	34	33	37	32	34	33	31	32								48	100	1	0	3	touch circle , pointing circle	before pointing at the circle touch at the circle	3
	33	32	35	34	38	33	35	34	32	33			Nb Sim	NB Sentence rejected:				51	100	1	0	3	grasp triangle , grasp cross	grasp the triangle then the cross	3
	34	33	37	37	39	34	37	35	33	34			1	262				54	100	1	0	3	point cross , point cross	point at the cross two times in a row	3
	37	34	38	38	40	37	38	36	34	37			2	228				57	100	1	0	3	put circle middle , putting triangle middle	put the circle at the middle before putting the triangle in the middle	3
	38	37	39	39	41	38	39	37	35	38			3	216				60	100	1	0	3	put cross right , point cross	point at the cross after having put it to the right	3
	39	38	40	40	42	39	40	38	36	39			4	208				64	100	1	0	3	putting circle left , push cross middle	push the cross in the middle after putting the circle on the left	3
	40	39	41	41	43	40	41	39	37	40			5	199				65	100	1	0	3	pushed circle left , put cross middle	put the cross in the middle when you have pushed the circle to the left	3
	41	40	42	42	44	41	42	40	38	41			6	195				66	100	1	0	3	pushed circle middle , put circle right	put the circle back to the right after having pushed it to the middle	3
	42	41	43	43	45	42	43	41	40	42			7	192				67	100	1	0	3	put triangle left , push triangle middle	push the triangle in the middle after having put it to the left	3
	43	42	44	44	46	43	44	42	41	43			8	190				69	100	1	0	3	put triangle middle , put circle left	put the circle to the left after having first put the triangle in the middle	3
	44	43	45	46	47	44	46	43	42	44			9	176				70	100	1	0	3	put cross right , push cross	push the cross after having put it to the right	3
	45	45	46	47	48	46	47	44	43	46			10	175				71	100	1	0	3	push triangle middle , put circle middle	first push the triangle in the middle then put the circle in the middle	3
	46	47	47	48	49	47	48	45	44	47								72	100	1	0	3	push triangle left , push cross left	push the triangle to the left then push also the cross to the left	3
	47	48	48	49	50	48	49	46	45	48								73	100	1	0	3	put circle right , put cross right	put to the cross to the right after having put the circle there as well	3
	48	49	51	51	51	50	50	47	46	50								79	100	0	1	0	put cross right	put the cross right	0
	49	50	52	52	52	51	51	48	48	51								80	100	0	1	0	push triangle left	push the triangle left	0
	50	51	53	54	53	52	52	51	49	52								82	100	1	1	1	point triangle , touch circle	point to the triangle touch the circle	1
	51	53	54	57	54	54	53	52	50	53								83	100	1	1	1	grasp cross , point circle	grasp the cross point to the circle	1
	52	54	57	59	57	55	54	54	51	54								84	100	1	1	1	touch cross , point circle	touch the cross point to the circle	1
	53	55	60	60	59	57	57	57	52	57								85	100	1	1	1	grasp circle , point circle	grasp the circle point to the circle	1
	54	57	62	61	60	58	60	60	53	59								87	100	1	1	1	point triangle , grasp triangle	point to the triangle grasp the triangle	1
	57	60	64	62	61	60	62	61	54	60								88	100	1	1	1	point triangle , touch triangle	point to the triangle touch the triangle	1
	60	64	65	64	62	61	64	62	55	62								89	100	1	1	1	grasp triangle , grasp cross	grasp this triangle grasp the cross	1
	61	65	66	65	64	62	65	63	57	64								90	100	1	1	1	touch triangle , touch cross	touch the triangle touch the cross	1
	62	66	67	66	65	63	66	64	60	65								91	100	1	1	1	point cross , point circle	point to the cross point to the circle	1
	64	67	68	67	66	64	67	65	61	66								95	100	1	1	1	point triangle , put circle middle	point to the triangle and then put the circle in the middle	1
	65	68	69	68	67	65	68	66	62	67								98	100	1	1	1	put cross right , point cross	put the cross right and point to the cross	1
	66	69	70	69	68	66	69	67	64	68								99	100	1	1	1	grasp triangle , put triangle left	grasp the triangle and then put it on the left	1
	67	70	71	70	69	67	70	68	65	69								100	100	1	1	1	touch triangle , put triangle left	touch the triangle then put it on the left	1
	68	71	72	71	70	68	71	69	66	70								108	100	1	1	1	put cross right , push cross right	put the cross on the right then push the cross to the right	1
	69	72	73	72	71	69	72	70	67	71								110	100	1	1	1	push triangle left , push cross left	push the triangle to the left then push the cross to the left	1
	70	73	74	73	72	70	73	71	69	72								114	100	0	0	2	point circle	there is a circle point to it	2
	71	74	76	79	73	71	76	72	70	73								116	100	0	0	2	touch cross	touch on the cross	2
	72	77	79	80	74	72	79	73	71	74								117	100	0	0	2	put cross right	put the cross over on the right	2
	73	78	80	82	79	73	80	74	72	79								121	100	1	0	3	grasp cross , point circle	after weve grasp the cross then point to the circle	3
	79	79	81	83	80	79	81	76	73	80								122	100	1	0	3	touch cross , point circle	first touch the cross and then next point to the circle	3
	80	80	82	84	81	80	82	79	79	82								123	100	1	0	3	grasp circle , point circle	you should first grasp the circle and then point to it afterwards	3
	82	82	83	85	82	81	83	80	80	83								125	100	1	0	3	point triangle , grasp triangle	please point to the triangle and after youve done that grasp the triangle	3
	83	83	84	86	83	82	84	82	82	84								126	100	1	0	3	point triangle , touch triangle	you can point to the triangle and next you can touch to the triangle	3
	84	84	85	87	84	83	85	83	83	85								127	100	1	0	3	grasp triangle , grasp cross	frist of all grasp the triangle and finally grasp the cross	3
	85	85	87	88	85	84	86	84	84	86								129	100	1	0	3	point cross , point circle	point to two things first the cross and then the circle	3
	86	86	88	89	87	85	87	85	85	87								130	100	1	0	3	point cross , point cross	do not point to the circle but point to the cross twice	3
	87	87	89	90	88	86	88	86	86	88								131	100	1	0	3	grasp circle , grasp circle	grasp the circle and then when youve finished grasp the circle again	3
	88	88	90	91	89	87	89	87	87	89								132	100	1	0	3	touch circle , touch circle	touch the circle once and then afterwards touch it again	3
	89	89	91	95	90	88	90	88	88	90								133	100	1	0	3	point triangle , put circle middle	frist point to the triangle and next please put the circle in the middle	3
	90	90	95	96	91	89	91	89	89	91								134	100	1	0	3	put cross left , grasp circle	put the cross over to the left and then once youve done that grasp the circle	3
	91	91	96	97	95	90	92	90	90	95								135	100	1	0	3	put cross left , touch circle	put the cross on the left and this time touch the circle	3
	95	95	97	98	96	91	95	91	91	96								136	100	1	0	3	put cross right , point cross	once you have put the cross on the right point to it	3
	98	96	98	99	97	95	96	95	95	97								137	100	1	0	3	grasp triangle , put triangle left	the first thing to do with the triangle is to grasp it and then to put it on the left	3
	99	97	99	100	98	96	97	96	96	98								138	100	1	0	3	touch triangle , put triangle left	first of all touch the triangle and then put it over on the left	3
	100	98	100	101	99	97	98	97	97	99								140	100	1	0	3	put circle left , push cross middle	once you have put the circle on the left you can push the cross to the middle	3
	101	99	101	102	100	98	99	98	98	100								141	100	1	0	3	push circle left , put cross middle	first push the circle to the left and afterwards put the cross in the middle of the table	3
	105	100	103	105	104	99	100	99	99	101								142	100	1	0	3	push circle middle , put circle right	push the circle into the middle and then put it back on the right	3
	107	101	104	108	105	100	101	100	100	103								143	100	1	0	3	put triangle left , push triangle middle	push the triangle to the middle once you have put it on the left	3
	108	104	105	110	107	101	104	101	101	104								144	100	1	0	3	push cross right , push triangle middle	first push the cross over to the right and then push the triangle into the middle	3
	109	105	108	114	108	102	108	103	103	105								146	100	1	0	3	put cross right , push cross right	first of all put the cross on the right and then push the cross around onto the right again	3
	110	108	110	116	110	104	110	105	104	108								147	100	1	0	3	pushing triangle center , putting circle center	move two objects to the same place by pushing the triangle to the center and then putting the circle in the center	3
	114	110	114	117	114	105	114	108	105	110								148	100	1	0	3	push triangle left , push cross left	you need to push two objects to the left first the triangle then the cross	3
	115	112	115	119	116	108	115	110	108	114								149	100	1	0	3	put circle right , put cross right	put both the cross and the circle to the right start with the circle	3
	116	114	116	120	117	110	116	114	110	115								150	100	1	0	3	put triangle middle , put triangle left	youre going to put the triangle on the left but first you have to put the triangle in the middle	3
	117	116	117	121	119	114	117	116	114	116								151	100	1	0	3	push circle right , push circle left	push the circle in two directions first push it to the right and afterwards push it to the left	3
	119	117	119	122	120	116	119	117	115	117								161	100	1	1	1	grasp circle , point circle	grasp and point the circle	1
	120	118	121	123	121	117	120	119	116	120								166	100	1	1	1	hit triangle , hit cross	hit the triangle and then the cross	1
	121	119	122	124	122	119	121	120	117	121								167	100	1	1	1	point cross , point circle	point the red cross and point the circle	1
	122	120	123	125	123	120	122	121	119	122								171	100	1	1	1	point triangle , put circle middle	point at the triangle and then put the circle to the middle	1
	123	121	124	126	124	121	123	122	120	123								172	100	1	1	1	push cross left , grasp circle	push the cross on my left and then grasp the circle	1
	124	122	125	127	125	122	124	123	121	124								176	100	1	1	1	hit triangle , put triangle left	hit the triangle and put it to the left	1
	125	123	126	128	126	123	125	124	122	125								180	100	1	1	1	push circle middle , put circle right	push the blue object to the middle and then put it to the right again	1
	126	124	127	129	127	124	126	125	123	126								182	100	1	1	1	push cross right , push triangle middle	push the red cross to the right and then push the triangle to the middle	1
	127	125	128	130	128	125	127	126	125	127								183	100	1	1	1	put triangle middle , put circle left	put the triangle to the middle and the circle to the left	1
	128	126	129	131	129	126	128	127	126	128								184	100	1	1	1	put cross right , push cross right	put the cross to the right and do a u-turn	1
	129	127	130	132	130	127	129	128	127	129								187	100	1	1	1	put circle right , put cross right	put both objects to the right	1
	130	129	131	133	131	128	130	129	128	130								188	100	1	1	1	put triangle middle , put triangle left	put the triangle to the right in two steps	1
	131	130	132	134	132	129	131	130	129	131								189	100	1	1	1	push circle right , push circle left	push the circle to the right and the to the left	1
	132	131	133	135	133	130	132	131	130	132								193	100	0	0	2	put cross right	put the red cross on the empty space on my right	2
	133	132	134	136	134	131	133	132	131	133								194	100	0	0	2	push triangle left	on my left push the triangle	2
	134	133	135	137	135	132	134	133	132	134								196	100	1	0	3	point triangle , hit circle	before you hit the circle point the triangle please	3
	135	134	136	138	136	133	135	134	133	135								199	100	1	0	3	grasp circle , point circle	before you point the circle grasp it	3
	136	135	137	140	137	134	136	135	134	136								200	100	1	0	3	hit circle , point circle	hit and point the unique object on the table	3
	137	136	138	141	138	135	137	136	135	137								201	100	1	0	3	point triangle , grasping triangle	before grasping the triangle on my left point at it	3
	138	137	139	142	140	136	138	137	136	138								204	100	1	0	3	hit triangle , hitting cross	before hitting the red cross please hit the triangle	3
	139	138	140	143	141	137	139	138	137	139								205	100	1	0	3	point cross , point circle	point the red cross on my right and then point the circle	3
	140	139	141	144	142	138	140	139	138	140								207	100	1	0	3	grasp circle , grasp circle	grasp twice the circle in the middle	3
	141	140	142	145	143	140	141	140	139	141								208	100	1	0	3	hit circle , hit circle	hit the blue circle a first time and then a second time	3
	142	141	143	146	144	141	142	141	140	142								212	100	1	0	3	push cross right , pointing cross	before pointing the red cross please push it to the right	3
	143	142	144	147	145	142	143	142	141	143								213	100	1	0	3	grasping triangle , put triangle left	after grasping the triangle put it to the left	3
	144	143	145	148	146	143	144	143	142	144								218	100	1	0	3	push circle middle , put circle right	push the blue circle to the right and then go back	3
	146	144	146	149	147	144	145	144	143	145								219	100	1	0	3	put triangle left , pushing triangle middle	before pushing the triangle to the middle please put it to the left	3
	147	145	147	150	148	145	146	146	144	146								222	100	1	0	3	rotating cross , put cross right	before rotating the red cross on itself please put it to the right	3
	148	146	148	151	149	146	147	147	145	147								224	100	1	0	3	push triangle left , push cross left	push both objects to the left	3
	149	147	149	152	150	147	148	148	146	148								226	100	1	0	3	put triangle middle , put triangle right	put the triangle to the middle and to the right	3
	150	148	150	153	151	148	149	149	147	149								227	100	1	0	3	push circle right , pushing circle left	before pushing the circle to the left please push it to the right	3
	151	149	151	157	152	149	150	150	148	150								235	100	1	1	1	grasp cross , point circle	grasp the cross and point to the circle	1
	152	150	152	158	153	150	151	151	149	151								236	100	1	1	1	touch cross , point circle	touch the cross and point to the circle	1
	157	151	155	159	155	151	155	153	150	152								242	100	1	1	1	touch triangle , touch cross	touch the triangle then touch the cross	1
	158	153	156	160	156	152	156	155	151	153								245	100	1	1	1	pick up circle , pick up circle	pick up the circle twice	1
	159	154	157	161	157	155	157	156	152	155								247	100	1	1	1	point triangle , move circle middle	point to the triangle and then move the circle to the middle	1
	160	155	158	162	158	156	158	157	155	156								251	100	1	1	1	pick up triangle , move triangle left	pick up the triangle then move it left	1
	161	156	159	163	159	157	159	158	156	157								253	100	1	1	1	move triangle center , move cross right	move the triangle to the center and the cross to the right	1
	162	157	160	164	160	158	160	159	161	158								254	100	1	1	1	move circle left , move cross middle	move the circle to the left then the cross to the middle	1
	165	158	161	165	161	159	161	160	163	159								257	100	1	1	1	put triangle left , push triangle middle	put the triangle on the left and then push it in the middle	1
	166	159	162	166	162	160	162	161	164	160								260	100	1	1	1	put cross left , push cross left	put the cross on the left and push it back to the left	1
	167	160	163	167	165	161	165	162	166	161								263	100	1	1	1	put circle right , put cross right	put the circle on the right and the cross on the right	1
	170	161	164	171	166	162	166	163	167	162								264	100	1	1	1	put triangle middle , put triangle left	put the triangle in the middle then put it on the left	1
	171	162	165	172	167	163	167	164	170	163								266	100	0	0	2	point circle	the circle point to it	2
	172	163	166	173	170	164	171	165	171	164								267	100	0	0	2	grasp cross	the cross grasp it	2
	173	164	167	174	171	165	172	166	172	165								268	100	0	0	2	touch cross	the cross touch it	2
	176	165	170	176	172	166	176	167	174	166								269	100	0	0	2	put cross right	the cross put it on the right	2
	177	166	171	177	173	167	177	171	175	167								270	100	0	0	2	push triangle left	the triangle push it over to the left	2
	178	167	172	180	174	170	178	172	176	170								271	100	1	0	3	pointting triangle , grasp circle	after pointting to the triangle grasp the circle	3
	180	170	173	182	176	171	179	173	177	171								272	100	1	0	3	pointed triangle , touch circle	touch the circle after youve pointed the triangle	3
	182	171	174	183	177	172	180	176	179	172								273	100	1	0	3	grasp cross , pointting circle	grasp the cross before pointting to the circle	3
	183	172	176	184	178	173	181	177	180	173								274	100	1	0	3	touching cross , point circle	after touching the cross point to the circle	3
	184	176	177	187	179	174	182	179	181	174								280	100	1	0	3	touch cross , touching triangle	before touching the triangle touch the cross	3
	185	178	179	188	180	175	183	180	182	175								281	100	1	0	3	pointting cross , point circle	after pointting to the cross point to the circle	3
	187	179	180	189	181	176	184	181	183	176								282	100	1	0	3	point cross , point cross	point to the cross then do it again	3
	188	180	181	190	182	177	185	182	184	177								283	100	1	0	3	pick up circle , pick up circle	pick up the circle twice in a row	3
	189	181	182	191	183	180	187	183	187	180								284	100	1	0	3	touch circle , touch circle	the circle touch it twice	3
	190	182	183	192	184	181	188	184	188	181								286	100	1	0	3	move cross left , pick up circle	before you pick up the circle move the cross to the left	3
	193	183	184	193	185	182	189	187	189	182								288	100	1	0	3	moved cross right , point cross	point to the cross after having moved it to the right	3
	194	184	187	194	187	183	192	188	190	183								289	100	1	0	3	pick triangle up , moving triangle left	before moving the triangle left pick it up	3
	195	185	188	196	188	184	193	189	192	184								290	100	1	0	3	touch triangle , move triangle left	touch and move the triangle to the left	3
	196	187	189	197	189	187	194	191	193	187								294	100	1	0	3	pushing circle middle , put circle left	after pushing the circle to the middle put it back on the left	3
	197	188	190	198	190	188	195	192	194	188								295	100	1	0	3	putting triangle , push triangle middle	after putting the triangle then push it back to the middle	3
	199	189	193	199	191	189	196	193	195	189								297	100	1	0	3	put cross middle , put circle left	put the cross on the middle and the circle on the left	3
	200	191	194	200	192	190	197	194	196	190								298	100	1	0	3	putting cross left , push cross left	push the cross around the left after putting it first on the left	3
	201	192	195	201	193	192	198	195	198	191								299	100	1	0	3	push triangle middle , putting circle middle	push to the triangle to the middle followed by putting the circle to the middle	3
	202	193	196	202	194	193	199	196	199	192								302	100	1	0	3	move triangle middle , move triangle left	move the triangle to the middle and to the left	3
	204	194	197	203	195	194	200	197	200	193								303	100	1	0	3	push circle left , push circle right	push the circle to the left and then all the way to the right	3
	205	196	198	204	196	196	201	198	201	194								322	100	1	1	1	hit circle , hit circle	hit circle hit circle	1
	207	197	199	205	197	197	202	199	202	195								323	100	1	1	1	point triangle , put circle middle	point triangle and put circle in the middle	1
	208	199	200	206	198	199	203	200	203	196								327	100	1	1	1	grasp triangle , put triangle left	after grasp the triangle put it on the left	1
	209	200	201	207	199	200	204	201	204	197								328	100	1	1	1	hit triangle , put triangle left	hit triangle and put it on the left	1
	211	201	203	208	200	201	205	203	205	198								338	100	1	1	1	push triangle left , push cross left	push triangle and push cross in left	1
	212	202	204	209	201	204	206	204	206	199								339	100	1	1	1	put circle right , put circle right	put the cross in right and put the circle in right	1
	213	204	205	211	202	205	207	205	207	200								351	100	1	0	3	grasp circle , point circle	before point it grasp circle	3
	216	205	207	212	203	206	208	207	208	201								352	100	1	0	3	hit circle , point circle	before point the circle hit it	3
	217	206	208	213	204	207	209	208	210	203								355	100	1	0	3	grasp triangle , grasp cross	grasp triangle before the cross	3
	218	207	209	216	205	208	210	209	212	204								356	100	1	0	3	hit triangle , hit cross	hit the triangle before hit the cross	3
	219	208	210	217	206	209	212	212	213	205								360	100	1	0	3	hit circle , hit circle	before hit the circle hit the circle	3
	222	209	212	218	207	210	213	213	214	206								362	100	1	0	3	put cross left , grasp circle	grasp the circle but before put the cross on the left	3
	224	212	213	219	208	212	215	214	215	207								363	100	1	0	3	put cross left , hit circle	before hit the circle put the cross on the left	3
	225	213	214	222	209	213	217	216	216	208								368	100	1	0	3	put cross left , push cross middle	on the left put the cross and push it in the middle	3
	226	218	215	224	210	216	218	217	217	209								370	100	1	0	3	push circle middle , put circle right	before put in the right push the circle in the middle	3
	227	219	217	225	212	217	219	218	218	212								371	100	1	0	3	put triangle left , push triangle middle	on left put the triangle and push it in the middle	3
	232	221	218	226	213	218	222	219	219	213								372	100	1	0	3	push cross right , push triangle middle	push the cross on right and triangle in the middle	3
	235	222	219	227	215	219	224	222	222	214								373	100	1	0	3	put triangle middle , put circle left	on the middle put the triangle and put the circle in left	3
	236	223	222	235	216	222	225	223	224	217								376	100	1	0	3	push triangle left , push cross left	in left push the triangle and the cross	3
	239	224	223	236	217	223	226	224	226	218								377	100	1	0	3	put circle right , put cross right	put the circle and the cross in right	3
	240	225	224	239	218	224	227	226	227	219								378	100	1	0	3	put triangle middle , put triangle left	before put the triangle on left put it in the middle	3
	241	226	225	240	219	225	228	227	235	221								379	100	1	0	3	push circle right , push circle left	push the circle on right before push it in left	3
	242	227	226	241	222	226	232	228	236	222								44	90	1	0	3	pointed triangle , touch circle	touch the circle after having pointed the triangle	-1
	243	229	227	242	223	227	233	232	239	223								46	90	1	0	3	touch cross , pointing circle	before pointing at the circle touch the cross	-1
	245	230	228	245	224	233	234	235	240	224								52	90	1	0	3	touch triangle , touch cross	touch the cross after having touch the triangle	-1
	247	231	232	247	225	234	235	236	241	226								62	90	1	0	3	touched triangle , put triangle left	put the triangle to the left after having touched it	-1
	248	235	233	248	226	235	236	239	242	227								119	90	1	0	3	point triangle , grasp circle	point to the triangle and then after that grasp the circle	-1
	251	236	234	251	227	236	239	240	243	231								128	90	1	0	3	touch triangle , touch cross	before you touch the cross touch the triangle	-1
	252	239	235	252	232	237	240	242	245	232								177	90	1	1	1	put triangle middle , put cross right	put the triangle to the middle and then the cross to the right	-1
	253	240	236	253	233	238	241	245	247	235								217	90	1	0	3	push circle left , putting cross middle	before putting the red cross to the middle please push the blue circle to the left	-1
	254	241	239	254	234	239	242	247	248	236								241	90	1	1	1	pick up triangle , pick up cross	pick up the triangle and then pick up the cross	-1
	255	242	240	257	235	240	244	251	251	239								11	90	1	1	1	point triangle , grasp triangle	point to the triangle and then grasp it	-1
	257	245	241	259	236	241	245	252	252	240								25	90	1	1	1	put triangle middle , put cross right	put the triangle in the middle then put the cross to the right	-1
	260	247	242	260	241	242	247	253	253	241								27	90	1	1	1	push circle left , put cross middle	push the circle to the left then put the cross in the middle	-1
	263	251	245	261	242	245	248	254	254	242								39	90	0	0	2	grasp cross	could you please grasp the cross	-1
	264	253	247	263	245	247	251	256	256	245								47	90	1	0	3	grasp circle , pointing circle	before pointing at the circle grasp it	-1
	266	254	248	264	247	248	253	257	257	247								68	90	1	0	3	pushed cross right , push triangle middle	push the triangle in the middle after having pushed the cross to the right	-1
	267	255	250	266	248	249	254	260	259	248								101	90	1	1	1	put triangle middle , put cross right	put the triangle in the middle and then put the cross on the right	-1
	268	256	251	267	251	250	255	263	260	250								105	90	1	1	1	put triangle left , push triangle middle	put the triangle on the left then push it to the middle	-1
	269	257	253	268	252	251	256	264	263	251								120	90	1	0	3	point triangle , touch circle	first point the triangle then you can touch the circle	-1
	270	260	254	269	253	252	257	266	264	253								124	90	1	0	3	touch circle , point circle	to do things first touch the circle and then point to the circle	-1
	271	261	256	270	254	253	260	267	266	254								157	90	1	1	1	point triangle , grasp circle	point the triangle and grasp the circle	-1
	272	263	257	271	255	254	261	268	267	256								158	90	1	1	1	point triangle , hit circle	point the triangle and hit the circle	-1
	273	264	260	272	256	256	263	269	268	257								159	90	1	1	1	grasp cross , point circle	grasp the cross and point the circle	-1
	274	266	261	273	257	257	264	270	269	260								160	90	1	1	1	hit cross , point circle	hit the cross and point the circle	-1
	277	267	263	274	260	259	266	271	270	263								162	90	1	1	1	hit circle , point circle	hit the circle and point the circle	-1
	279	268	264	279	263	260	267	272	271	264								165	90	1	1	1	grasp triangle , grasp cross	grasp the triangle and grasp the cross	-1
	280	269	266	280	264	263	268	273	272	266								197	90	1	0	3	grasp cross , point circle	grasp the red cross and then point the circle	-1
	281	270	267	281	266	264	269	274	273	267								209	90	1	0	3	point triangle , putting circle middle	before putting the circle to the middle please point at the triangle	-1
	282	271	268	282	267	266	270	275	274	268								239	90	1	1	1	point triangle , grasp triangle	point to the triangle and then grasp it	-1
	283	272	269	283	268	267	271	276	279	269								240	90	1	1	1	point triangle , touch triangle	point to the triangle and then touch it	-1
	284	273	270	284	269	268	272	277	280	270								96	90	1	1	1	put cross left , grasp circle	put the cross left and grasp the circle	-1
	285	274	271	285	270	269	273	278	281	271								97	90	1	1	1	put cross left , touch circle	put the cross left and touch the circle	-1
	286	279	272	286	271	270	274	279	282	272								279	90	1	0	3	picking up triangle , pick up cross	after picking up the triangle pick up the cross	-1
	288	280	273	288	272	271	275	280	283	273								308	90	0	1	0	push triangle left	push triangle on the left	-1
	289	281	274	289	273	272	276	281	284	274								319	90	1	1	1	point cross , point circle	point the cross and point the circle	-1
	290	282	277	290	274	273	277	282	286	275								331	90	1	1	1	push circle left , put cross middle	push the circle on the left and put the cross in the middle	-1
	293	283	278	293	275	274	279	283	288	276								333	90	1	1	1	put triangle left , push triangle middle	put the triangle on left and push it in the middle	-1
	294	284	279	294	276	275	280	284	289	277								336	90	1	1	1	put cross right , push cross right	put the cross on right and push it in right too	-1
	295	286	280	295	277	276	281	285	290	279								340	90	1	1	1	put triangle middle , put triangle left	put the triangle in the middle and put it on left	-1
	296	288	281	297	278	277	282	286	293	280								345	90	0	0	2	put cross right	on the right put the cross	-1
	297	289	282	298	280	279	283	288	294	281								366	90	1	0	3	hit triangle , put triangle left	after hit triangle put it on the left	-1
	298	290	283	299	281	280	284	289	295	282								374	90	1	0	3	put cross here , push cross right	before push the cross on right put it here	-1
	299	292	284	301	282	281	285	290	297	283								248	80	1	1	1	move cross left , pick up circle	move the cross to the left and then pick up the circle	-1
	302	294	286	302	283	282	286	293	298	284								145	80	1	0	3	put triangle middle , put circle left	after youve put the triangle in the middle put the circle on the left	-1
	303	295	288	303	284	283	288	294	299	285								155	80	0	1	0	put cross right	put the cross on my right	-1
	308	297	289	308	286	284	289	295	300	286								156	80	0	1	0	push triangle left	push the triangle on my left	-1
	313	298	290	313	288	286	290	297	301	288								181	80	1	1	1	put triangle left , push triangle middle	put the triangle to the left and then push it to the middle	-1
	315	299	293	314	289	288	293	298	302	289								256	80	1	1	1	push circle middle , put circle left	push the circle to the middle and then put it to the left	-1
	316	302	294	315	290	289	294	299	303	290								86	80	1	1	1	touch circle , point circle	touch the circle then point to the circle	-1
	319	303	295	316	293	290	295	300	314	292								192	80	0	0	2	hit cross	hit the red cross on my right	-1
	322	307	296	319	294	293	297	301	322	294								293	80	1	0	3	pushing circle left , put cross middle	after pushing the circle to the left put the cross in the middle	-1
	323	308	297	322	295	294	298	302	323	295								329	80	1	1	1	put triangle middle , put triangle right	put the triangle in the middle and put it in the right	-1
	327	313	298	323	296	295	299	303	327	297								332	80	1	1	1	push circle middle , put circle right	push the circle in the middle and put it in the right	-1
	328	314	299	327	297	297	300	308	328	298								341	80	1	1	1	push circle right , push circle left	push circle on right and push circle on left	-1
	329	315	300	328	298	298	302	313	329	299								346	80	0	0	2	push triangle left	on the left push triangle	-1
	331	316	301	329	299	299	303	314	331	301								353	80	1	0	3	point triangle , grasp triangle	before grasp triangle point it	-1
	332	319	302	331	301	301	308	315	332	302								354	80	1	0	3	hit triangle , point triangle	before point triangle hit it	-1
	333	322	303	332	302	302	319	316	333	303								375	80	1	0	3	push triangle middle , put circle right	in first push the triangle in middle and put the circle in the right	-1
	336	323	308	333	303	303	322	319	336	307								195	70	1	0	3	point triangle , grasp circle	first point the triangle and then grasp the circle	-1
	337	325	313	335	308	308	323	322	337	308								152	70	0	1	0	point circle	point the circle on my left	-1
	338	327	314	336	319	313	327	323	338	314								190	70	0	0	2	point circle	point the circle on my left	-1
	339	328	315	337	322	314	328	327	339	319								225	70	1	0	3	putting circle right , put cross right	after putting the circle to the right put the cross to the right too	-1
	340	329	316	338	323	315	329	328	340	322								198	70	1	0	3	hit cross , point circle	before you point the circle please hit the cross	-1
	341	332	319	339	327	316	331	331	345	323								203	70	1	0	3	grasp triangle , grasp cross	before you grasp the cross please grasp the triangle	-1
	345	333	322	340	328	319	332	333	346	327								173	70	1	1	1	put cross left , hit circle	put the red cross to the left and hit the blue circle	-1
	346	334	323	341	329	322	333	336	351	328								53	70	1	0	3	point cross , point circle	point at the cross then point at the circle	-1
	351	338	324	345	331	323	336	337	352	329								50	70	1	0	3	point triangle , touch triangle	point at the triangle then touch the triangle	-1
	352	339	325	346	332	327	338	338	353	331								139	70	1	0	3	put triangle middle , put cross right	after youve put the triangle in the middle you can put the cross on the right	-1
	353	340	327	347	333	328	339	339	354	332								170	70	1	1	1	hit circle , hit circle	hit twice the blue circle	-1
	354	341	328	348	336	331	340	340	355	333								104	70	1	1	1	push circle middle , put circle right	push the circle to the middle and then put it on the right	-1
	355	345	329	349	338	333	341	341	356	336								206	70	1	0	3	point cross , point cross	point the cross and point it again	-1
	356	346	331	350	339	336	345	345	360	337								163	70	1	1	1	point triangle , grasp triangle	point the triangle and grasp it	-1
	360	351	332	351	340	337	351	346	362	338								164	70	1	1	1	point triangle , hit triangle	point the triangle and hit it	-1
	361	352	334	352	341	338	352	351	363	339								277	70	1	0	3	pointed triangle , grasp triangle	grasp the triangle after having pointed to it	-1
	362	353	335	355	345	339	355	352	364	340								337	70	1	1	1	push triangle middle , put circle middle	push the triangle on the middle and put the circle in the middle	-1
	363	354	336	356	346	340	356	353	365	341								361	70	1	0	3	point triangle , put circle middle	before put circle in the middle point the triangle	-1
	364	355	337	357	347	341	358	354	366	345								301	70	1	0	3	put circle right , put cross right	put both the circle and the cross on the right	-1
	366	356	338	360	348	351	359	355	368	346								314	70	1	1	1	hit circle , point circle	hit the circle and point it	-1
	367	360	339	362	349	352	360	356	369	347								24	60	1	1	1	touch triangle , put triangle left	touch the triangle then put it to the left	-1
	368	361	345	363	350	353	361	360	370	348								61	60	1	0	3	grasp triangle , put triangle left	grasp the triangle then put it to the left	-1
	370	362	346	364	351	354	362	362	371	349								216	60	1	0	3	putting circle left , push cross middle	after putting the blue circle to the left push the cross to the middle	-1
	371	363	351	365	352	355	363	363	372	350								252	60	1	1	1	touch triangle , move triangle left	touch the triangle then move it to the left	-1
	372	366	352	366	353	356	364	365	373	351								18	60	1	1	1	touch circle , touch circle	touch the circle then touch it again	-1
	373	368	353	368	354	360	367	366	374	352								45	60	1	0	3	grasp cross , point circle	grasp the cross then point at the circle	-1
	375	370	354	369	355	361	368	367	375	353								49	60	1	0	3	point triangle , grasping triangle	before grasping the triangle point at it	-1
	376	371	355	370	356	362	370	368	376	354								202	60	1	0	3	point triangle , hitting triangle	before hitting the triangle point at it	-1
	377	372	356	371	357	363	371	370	377	355								232	60	0	1	0	push triangle left	push the triangle over to the left	-1
	378	373	360	372	358	366	372	371	378	356								179	60	1	1	1	push circle left , put cross middle	push the blue circle to the left and put the red cross to the middle	-1
	379	374	361	373	359	367	373	372	379	357								10	60	1	1	1	touch circle , point circle	touch the circle then point at it	-1
		375	362	374	360	368	374	373		360								30	60	1	1	1	push cross right , push triangle middle	first push the cross to the right then push the triangle to the middle	-1
		376	363	375	361	369	375	374		361								16	60	1	1	1	point cross , point cross	point twice at the cross	-1
		377	364	376	362	370	376	375		362								174	60	1	1	1	put cross right , point cross	put the red cross to the right and point at it	-1
		378	366	377	363	371	377	376		363								223	60	1	0	3	pushing triangle middle , put circle middle	after pushing the triangle to the middle please put the circle to the middle	-1
		379	367	378	366	372	378	377		364								313	60	1	1	1	grasp circle , point circle	grasp circle and point it	-1
			368	379	368	373	379	378		366								315	60	1	1	1	point triangle , grasp triangle	point triangle and grasp it	-1
			370		370	374		379		368								316	60	1	1	1	point triangle , hit triangle	point triangle and hit it	-1
			371		371	376				370								364	60	1	0	3	put cross right , point cross	put the cross on right before point it	-1
			372		372	377				371								210	50	1	0	3	pushing cross left , grasp circle	after pushing the red cross on my left please grasp the circle	-1
			373		373	378				372								115	50	0	0	2	grasp cross	grasp that cross over there	-1
			374		374	379				373								22	50	1	1	1	put cross right , point cross	put the cross to the right then point at it	-1
			375		376					374								74	50	1	0	3	put triangle middle , put triangle left	put the triangle to the left after having put the triangle to the middle	-1
			376		377					375								153	50	0	1	0	grasp cross	please grasp the red cross	-1
			377		378					376								191	50	0	0	2	grasp cross	please grasp the red cross	-1
			378		379					377								285	50	1	0	3	pointed triangle , move circle middle	move the circle to the middle after having pointed to the triangle	-1
			379							378								367	50	1	0	3	put triangle middle , put cross right	before put the cross in right put the triangle in the middle	-1
										379								275	50	1	0	3	grasped circle , point circle	point to the circle after having grasped it	-1
																		276	50	1	0	3	touched circle , point circle	point to the circle after having touched it	-1
Error (percent)	68.95	70.26	63.16	70.53	72.89	71.84	70.53	70.79	68.95	73.42				70.132	1.8672			215	40	1	0	3	put triangle middle , pushing cross right	before pushing the cross to the right please put the triangle in the middle	-1
																		35	40	1	1	1	put circle right , put cross right	put both the circle and the cross to the right	-1
																		81	40	1	1	1	point triangle , grasp circle	point to the triangle and grasp the circle	-1
																		233	40	1	1	1	point triangle , grasp circle	point to the triangle and grasp the circle	-1
																		234	40	1	1	1	point triangle , touch circle	point to the triangle and touch the circle	-1
																		178	40	1	1	1	put circle left , push cross middle	put the circle to the left and push the cross to the middle	-1
																		185	40	1	1	1	push triangle middle , put circle middle	push the triangle to the middle and put the circle to the middle	-1
																		255	40	1	1	1	push circle left , move cross middle	push the circle to the left and move the cross to the middle	-1
																		103	40	1	1	1	push circle left , put cross middle	push the circle left put the cross middle	-1
																		214	40	1	0	3	hit triangle , putting triangle left	before putting the triangle to the left please hit it	-1
																		261	40	1	1	1	push triangle middle , put circle middle	push the triangle in the middle and put the circle in the middle	-1
																		300	40	1	0	3	push triangle left , push cross left	push both the triangle and the cross to the left	-1
																		12	30	1	1	1	pointed triangle , touch triangle	touch the triangle after having pointed at it	-1
																		76	30	0	1	0	point circle	point to the circle	-1
																		228	30	0	1	0	point circle	point to the circle	-1
																		20	30	1	1	1	put cross left , grasping circle	put the cross to the left before grasping the circle	-1
																		55	30	1	0	3	grasp circle , grasp circle	grasp the circle two times	-1
																		59	30	1	0	3	put cross left , touching circle	put the cross to the left before touching the circle	-1
																		175	30	1	1	1	grasp triangle , put triangle left	grasp the triangle and then put it to the left	-1
																		250	30	1	1	1	move cross right , point cross	move the cross to the right then point to it	-1
																		259	30	1	1	1	put cross middle , put circle left	put the cross in the middle and put the circle on the left	-1
																		296	30	1	0	3	pushing triangle right , push cross middle	after pushing the triangle to the right push the cross to the middle	-1
																		278	30	1	0	3	touched triangle , touch triangle	touch the triangle after having touched it	-1
																		347	30	1	0	3	point triangle , grasp circle	before grasp circle point triangle	-1
																		348	30	1	0	3	point triangle , hit circle	before hit circle point triangle	-1
																		349	30	1	0	3	point circle , grasp cross	before grasp cross point circle	-1
																		350	30	1	0	3	point circle , hit cross	before hit cross point circle	-1
																		357	30	1	0	3	point cross , point circle	before point circle point cross	-1
																		365	30	1	0	3	grasp triangle , put triangle left	before put the triangle on left grasp it	-1
																		369	30	1	0	3	push circle left , put cross middle	before put the cross in the middle push the circle on the left	-1
																		107	20	1	1	1	put triangle middle , put circle left	put the triangle in the middle put the circle on the left	-1
																		243	20	1	1	1	point cross , point circle	point to the cross then point to the circle	-1
																		211	20	1	0	3	putting cross left , hit circle	after putting the red cross to the left please hit the blue circle	-1
																		36	20	1	1	1	put triangle middle , put triangle left	put the triangle in the middle then put the triangle to the left	-1
																		63	20	1	0	3	put triangle middle , putting cross right	before putting the cross to the right put the triangle in the middle	-1
																		102	20	1	1	1	put circle left , push cross middle	put the circle left and push the cross to the middle	-1
																		221	20	1	0	3	put triangle middle , putting circle left	before putting the circle to the left put the triangle to the middle	-1
																		231	20	0	1	0	put cross right	put the cross on the right	-1
																		292	20	1	0	3	move cross left , moving circle middle	before moving the circle to the middle move the cross to the left	-1
																		307	20	0	1	0	put cross right	put the cross on the right	-1
																		325	20	1	1	1	put cross left , hit circle	put the cross on the left and hit the circle	-1
																		334	20	1	1	1	push cross right , push triangle middle	push the cross on right and push triangle in the middle	-1
																		335	20	1	1	1	put triangle middle , put circle left	put the triangle in the middle and put the circle on left	-1
																		358	20	1	0	3	point cross , point cross	two times point cross	-1
																		359	20	1	0	3	grasp circle , grasp circle	two times grasp circle	-1
																		109	10	1	1	1	push triangle center , put circle middle	push the triangle to the center and put the circle in the middle	-1
																		92	10	1	1	1	point cross , point cross	point to the cross twice	-1
																		244	10	1	1	1	point cross , point cross	point to the cross twice	-1
																		58	10	1	0	3	put cross left , grasp circle	put the cross to the left then grasp the circle	-1
																		237	10	1	1	1	grasp circle , point circle	grasp the circle and then point to it	-1
																		238	10	1	1	1	touch circle , point circle	touch the circle and then point to it	-1
																		249	10	1	1	1	move cross left , touch circle	move the cross to the left then touch the circle	-1
																		0	10	0	1	0	point circle	point the circle	-1
																		1	10	0	1	0	grasp cross	grasp the cross	-1
																		2	10	0	1	0	touch cross	touch the cross	-1
																		3	10	0	1	0	put cross right	put the cross to the right	-1
																		4	10	0	1	0	push triangle left	push the triangle to the left	-1
																		77	10	0	1	0	grasp cross	grasp the cross	-1
																		78	10	0	1	0	touch cross	touch the cross	-1
																		112	10	1	1	1	put triangle middle , put triangle left	put the triangle in the middle then put the triangle on the left	-1
																		118	10	0	0	2	push triangle left	push the triangle to the left	-1
																		154	10	0	1	0	hit cross	hit the cross	-1
																		229	10	0	1	0	grasp cross	grasp the cross	-1
																		230	10	0	1	0	touch cross	touch the cross	-1
																		324	10	1	1	1	put cross left , grasp circle	put the cross in left and grasp the circle	-1
																		17	0	1	1	1	grasp circle , grasp circle	grasp the circle twice	-1
																		56	0	1	0	3	touch circle , touch circle	touch the circle twice	-1
																		75	0	1	0	3	push circle right , push circle left	push the circle to the right then push the circle to the left	-1
																		93	0	1	1	1	grasp circle , grasp circle	grasp the circle twice	-1
																		94	0	1	1	1	touch circle , touch circle	touch the circle twice	-1
																		106	0	1	1	1	push cross right , push triangle middle	push the cross to the right and push the triangle to the middle	-1
																		111	0	1	1	1	put circle right , put circle right	put the circle to the right and put the circle to the right	-1
																		113	0	1	1	1	push circle right , push circle left	push the circle to the right then push the circle to the left	-1
																		168	0	1	1	1	point cross , point cross	point twice the cross	-1
																		169	0	1	1	1	grasp circle , grasp circle	grasp twice the circle	-1
																		186	0	1	1	1	push triangle left , push cross left	push the triangle to the left and push the cross to the left	-1
																		220	0	1	0	3	push cross right , pushing triangle middle	before pushing the triangle to the middle please push the cross to the right	-1
																		246	0	1	1	1	touch circle , touch circle	touch the circle twice	-1
																		258	0	1	1	1	push cross right , push triangle middle	push the cross to the right and push the triangle to the middle	-1
																		262	0	1	1	1	push triangle left , push cross left	push the triangle to the left and push the cross to the left	-1
																		265	0	1	1	1	push circle right , push circle left	push the circle to the right then push the circle to the left	-1
																		287	0	1	0	3	moving cross left , touch circle	after moving the cross to the left touch the circle	-1
																		291	0	1	0	3	move cross center , moving cross right	before moving the cross to the right move the cross to the center	-1
																		304	0	0	1	0	point circle	point circle	-1
																		305	0	0	1	0	grasp cross	grasp cross	-1
																		306	0	0	1	0	hit cross	hit cross	-1
																		309	0	1	1	1	point triangle , grasp circle	point triangle and grasp circle	-1
																		310	0	1	1	1	point triangle , hit circle	point triangle and hit circle	-1
																		311	0	1	1	1	grasp cross , point circle	grasp cross and point circle	-1
																		312	0	1	1	1	hit cross , point circle	hit cross and point circle	-1
																		317	0	1	1	1	grasp triangle , grasp cross	grasp triangle and grasp cross	-1
																		318	0	1	1	1	hit triangle , hit cross	hit triangle and hit cross	-1
																		320	0	1	1	1	point cross , point cross	point cross two times	-1
																		321	0	1	1	1	grasp circle , grasp circle	grasp circle two times	-1
																		326	0	1	1	1	put cross right , point cross	put the cross on right and point it	-1
																		330	0	1	1	1	put circle left , push cross middle	put the circle in left and push the cross in the middle	-1
																		342	0	0	0	2	pointed circle	circle is pointed	-1
																		343	0	0	0	2	pointed cross	cross is pointed	-1
																		344	0	0	0	2	hit cross	cross is hit	-1
