# Supplementary material for: Exploring the acquisition and production of grammatical constructions through human-robot interaction with echo state networks
Source: Front Neurorobot. 2014 May 6;8:16. doi: 10.3389/fnbot.2014.00016 (PMC4018555; doi:10.3389/fnbot.2014.00016)
Supplement: Supplementary file 8 [file DataSheet8.XLSX]

## Sheet: Feuil1
SM5.2: Summary Generalization LOOCV test 500N 373 corpus
SEED:	100	101	102	103	104	200	201	202	203	204				AVERAGE	STD DEV		NB SIM =	Sentence	PERCENTAGE FAILURE	2verbs	Simple sent.	Condition	Expected	Input	Condition+rejected
PERCENT:	32.7	29.5	31.02	30.56	33.24	26.27	28.69	34.05	34.32	30.03				31.038	2.0316		10	5	100	1	1	1	point triangle , grasping circle	point the triangle before grasping the circle	1
MISMATCH:	5	0	5	5	5	5	5	5	5	5								6	100	1	1	1	point triangle , touching circle	point the triangle before touching the circle	1
	6	1	6	6	6	6	6	6	6	6								7	100	1	1	1	grasp cross , pointing circle	grasp the cross before pointing the circle	1
	7	2	7	7	7	7	7	7	7	7								8	100	1	1	1	touch cross , pointing circle	touch the cross before pointing at the circle	1
	8	5	8	8	8	8	8	8	8	8								9	100	1	1	1	grasp cross , pointing cross	grasp the cross before pointing at it	1
	9	6	9	9	9	9	9	9	9	9				Rejected	Total	Percent		13	100	1	1	1	grasp triangle , grasping cross	grasp the triangle before grasping the cross	1
	10	7	10	10	12	10	11	10	12	10			Simple sent. Single action (condition 0)	3	25	12		14	100	1	1	1	touch triangle , touching cross	touch the triangle before touching the cross	1
	11	8	12	11	13	11	13	13	13	11			Simple sent. Double action (condition 1)	66	161	40.9938		15	100	1	1	1	pointed cross , point circle	point at the circle after having pointed at the cross	1
	12	9	13	12	14	13	14	14	14	13			Elaborate sent. Simple action (condition 2)	12	25	48		19	100	1	1	1	touch triangle , putting circle middle	touch the triangle before putting the circle in the middle	1
	13	11	14	13	15	14	15	15	15	14			Elaborate sent. Double action (condition 3)	85	162	52.4691		21	100	1	1	1	put cross left , touch circle	touch the circle after having put the cross to the left	1
	14	12	15	14	19	15	19	16	19	15				166				23	100	1	1	1	grasp triangle , put triangle left	grasp the triangle before having put it to the left	1
	15	13	16	15	20	18	20	19	21	19				166				25	100	1	1	1	put triangle middle , put cross right	put the triangle in the middle then put the cross to the right	1
	19	14	19	19	21	19	21	20	22	21			Check	1				26	100	1	1	1	put circle left , pushing cross middle	put the circle to the left before pushing the cross to the middle	1
	21	15	20	21	22	21	23	21	23	23								28	100	1	1	1	push cross middle , put cross right	push the cross to the middle then put it back to the right	1
	23	19	21	22	23	22	24	22	24	24								29	100	1	1	1	put triangle left , push triangle middle	put the triangle to the left then push it to the middle	1
	24	20	22	23	24	23	25	23	25	25								32	100	1	1	1	put cross right , push cross right	put the cross to the right then push it around	1
	25	21	23	24	25	25	26	25	26	26								33	100	1	1	1	push triangle middle , put circle middle	push the triangle in the middle then put circle in the middle	1
	26	23	25	25	26	26	27	26	27	27								34	100	1	1	1	push triangle left , push cross left	push the triangle and the cross to the left	1
	28	25	26	26	27	27	28	27	28	28								37	100	1	1	1	push circle right , pushing circle left	push the circle to the right before pushing it to the left	1
	29	26	27	27	28	28	29	28	29	29								38	100	0	0	2	point circle	point the circle with your index finger	2
	30	27	28	28	29	29	30	29	30	30		Percent of sentence recognized at least once:						39	100	0	0	2	grasp cross	could you please grasp the cross	2
	31	28	29	29	31	30	31	30	31	31					55.496			41	100	0	0	2	put cross right	could you slowly put the cross to the right	2
	32	29	31	30	32	32	32	31	32	32				error best	44.504			42	100	0	0	2	push triangle left	using your fingers push the triangle to the left	2
	33	30	32	31	33	33	33	32	33	33								43	100	1	0	3	point triangle , grasping circle	point the triangle before grasping the circle with the same hand	3
	34	31	33	32	34	34	34	33	34	34								48	100	1	0	3	touch circle , pointing circle	before pointing at the circle touch at the circle	3
	37	32	34	33	37	35	37	34	35	35			Nb Sim	NB Sentence rejected:				51	100	1	0	3	grasp triangle , grasp cross	grasp the triangle then the cross	3
	38	33	35	34	38	37	38	37	37	37			1	251				57	100	1	0	3	put circle middle , putting triangle middle	put the circle at the middle before putting the triangle in the middle	3
	39	34	37	35	39	38	39	38	38	38			2	220				60	100	1	0	3	put cross right , point cross	point at the cross after having put it to the right	3
	40	37	38	37	41	39	40	39	39	39			3	206				64	100	1	0	3	putting circle left , push cross middle	push the cross in the middle after putting the circle on the left	3
	41	38	39	38	42	40	41	40	40	40			4	200				65	100	1	0	3	pushed circle left , put cross middle	put the cross in the middle when you have pushed the circle to the left	3
	42	39	40	39	43	41	42	41	41	41			5	187				66	100	1	0	3	pushed circle middle , put circle right	put the circle back to the right after having pushed it to the middle	3
	43	40	41	40	44	42	43	42	42	42			6	184				67	100	1	0	3	put triangle left , push triangle middle	push the triangle in the middle after having put it to the left	3
	44	41	42	41	47	43	44	43	43	43			7	181				69	100	1	0	3	put triangle middle , put circle left	put the circle to the left after having first put the triangle in the middle	3
	45	42	43	42	48	44	45	44	44	44			8	176				70	100	1	0	3	put cross right , push cross	push the cross after having put it to the right	3
	46	43	44	43	51	45	46	45	45	45			9	172				72	100	1	0	3	push triangle left , push cross left	push the triangle to the left then push also the cross to the left	3
	47	45	46	44	52	46	47	48	46	46			10	166				73	100	1	0	3	put circle right , put cross right	put to the cross to the right after having put the circle there as well	3
	48	47	47	46	54	47	48	49	47	48								79	100	0	1	0	put cross right	put the cross right	0
	49	48	48	47	55	48	49	50	48	49								80	100	0	1	0	push triangle left	push the triangle left	0
	50	49	49	48	57	49	51	51	49	51								82	100	1	1	1	point triangle , touch circle	point to the triangle touch the circle	1
	51	50	50	49	59	51	52	52	50	52								83	100	1	1	1	grasp cross , point circle	grasp the cross point to the circle	1
	52	51	51	51	60	52	54	54	51	53								84	100	1	1	1	touch cross , point circle	touch the cross point to the circle	1
	53	53	52	52	61	53	57	57	52	54								85	100	1	1	1	grasp circle , point circle	grasp the circle point to the circle	1
	54	54	54	54	62	54	59	59	53	57								87	100	1	1	1	point triangle , grasp triangle	point to the triangle grasp the triangle	1
	57	55	55	57	64	57	60	60	57	60								88	100	1	1	1	point triangle , touch triangle	point to the triangle touch the triangle	1
	60	57	57	60	65	60	61	64	60	61								90	100	1	1	1	touch triangle , touch cross	touch the triangle touch the cross	1
	61	59	59	61	66	62	62	65	61	62								91	100	1	1	1	point cross , point circle	point to the cross point to the circle	1
	62	60	60	62	67	64	64	66	64	63								95	100	1	1	1	point triangle , put circle middle	point to the triangle and then put the circle in the middle	1
	64	64	62	64	68	65	65	67	65	64								96	100	1	1	1	put cross left , grasp circle	put the cross left and grasp the circle	1
	65	65	64	65	69	66	66	69	66	65								97	100	1	1	1	put cross left , touch circle	put the cross left and touch the circle	1
	66	66	65	66	70	67	67	70	67	66								98	100	1	1	1	put cross right , point cross	put the cross right and point to the cross	1
	67	67	66	67	71	68	69	71	68	67								99	100	1	1	1	grasp triangle , put triangle left	grasp the triangle and then put it on the left	1
	68	68	67	68	72	69	70	72	69	68								108	100	1	1	1	put cross right , push cross right	put the cross on the right then push the cross to the right	1
	69	69	68	69	73	70	71	73	70	69								110	100	1	1	1	push triangle left , push cross left	push the triangle to the left then push the cross to the left	1
	70	70	69	70	74	71	72	74	71	70								114	100	0	0	2	point circle	there is a circle point to it	2
	71	71	70	71	79	72	73	79	72	72								116	100	0	0	2	touch cross	touch on the cross	2
	72	72	71	72	80	73	79	80	73	73								121	100	1	0	3	grasp cross , point circle	after weve grasp the cross then point to the circle	3
	73	73	72	73	81	76	80	82	79	79								122	100	1	0	3	touch cross , point circle	first touch the cross and then next point to the circle	3
	79	77	73	74	82	79	82	83	80	80								123	100	1	0	3	grasp circle , point circle	you should first grasp the circle and then point to it afterwards	3
	80	78	74	79	83	80	83	84	82	81								124	100	1	0	3	touch circle , point circle	to do things first touch the circle and then point to the circle	3
	82	79	79	80	84	81	84	85	83	82								125	100	1	0	3	point triangle , grasp triangle	please point to the triangle and after youve done that grasp the triangle	3
	83	80	80	82	85	82	85	86	84	83								126	100	1	0	3	point triangle , touch triangle	you can point to the triangle and next you can touch to the triangle	3
	84	82	81	83	86	83	86	87	85	84								127	100	1	0	3	grasp triangle , grasp cross	frist of all grasp the triangle and finally grasp the cross	3
	85	83	82	84	87	84	87	88	86	85								129	100	1	0	3	point cross , point circle	point to two things first the cross and then the circle	3
	86	84	83	85	88	85	88	89	87	87								130	100	1	0	3	point cross , point cross	do not point to the circle but point to the cross twice	3
	87	85	84	86	89	87	89	90	88	88								131	100	1	0	3	grasp circle , grasp circle	grasp the circle and then when youve finished grasp the circle again	3
	88	86	85	87	90	88	90	91	90	89								132	100	1	0	3	touch circle , touch circle	touch the circle once and then afterwards touch it again	3
	89	87	86	88	91	89	91	95	91	90								133	100	1	0	3	point triangle , put circle middle	frist point to the triangle and next please put the circle in the middle	3
	90	88	87	89	92	90	95	96	92	91								134	100	1	0	3	put cross left , grasp circle	put the cross over to the left and then once youve done that grasp the circle	3
	91	89	88	90	95	91	96	97	95	95								135	100	1	0	3	put cross left , touch circle	put the cross on the left and this time touch the circle	3
	95	90	89	91	96	95	97	98	96	96								137	100	1	0	3	grasp triangle , put triangle left	the first thing to do with the triangle is to grasp it and then to put it on the left	3
	96	91	90	95	97	96	98	99	97	97								138	100	1	0	3	touch triangle , put triangle left	first of all touch the triangle and then put it over on the left	3
	97	95	91	96	98	97	99	100	98	98								140	100	1	0	3	put circle left , push cross middle	once you have put the circle on the left you can push the cross to the middle	3
	98	96	95	97	99	98	100	101	99	99								141	100	1	0	3	push circle left , put cross middle	first push the circle to the left and afterwards put the cross in the middle of the table	3
	99	97	96	98	100	99	101	105	100	100								142	100	1	0	3	push circle middle , put circle right	push the circle into the middle and then put it back on the right	3
	100	98	97	99	101	100	102	108	101	101								143	100	1	0	3	put triangle left , push triangle middle	push the triangle to the middle once you have put it on the left	3
	105	99	98	100	103	101	103	110	104	102								144	100	1	0	3	push cross right , push triangle middle	first push the cross over to the right and then push the triangle into the middle	3
	107	100	99	101	104	103	105	114	105	104								146	100	1	0	3	put cross right , push cross right	first of all put the cross on the right and then push the cross around onto the right again	3
	108	101	101	104	108	104	108	116	108	105								147	100	1	0	3	pushing triangle center , putting circle center	move two objects to the same place by pushing the triangle to the center and then putting the circle in the center	3
	109	104	104	105	110	105	110	117	110	107								148	100	1	0	3	push triangle left , push cross left	you need to push two objects to the left first the triangle then the cross	3
	110	105	105	108	114	108	114	119	114	108								149	100	1	0	3	put circle right , put cross right	put both the cross and the circle to the right start with the circle	3
	114	108	108	110	115	110	115	120	115	110								150	100	1	0	3	put triangle middle , put triangle left	youre going to put the triangle on the left but first you have to put the triangle in the middle	3
	115	109	110	114	116	114	116	121	116	114								151	100	1	0	3	push circle right , push circle left	push the circle in two directions first push it to the right and afterwards push it to the left	3
	116	110	114	115	117	115	117	122	117	115								157	100	1	1	1	point triangle , grasp circle	point the triangle and grasp the circle	1
	117	112	116	116	119	116	119	123	119	116								158	100	1	1	1	point triangle , hit circle	point the triangle and hit the circle	1
	119	114	117	117	120	117	120	124	120	117								159	100	1	1	1	grasp cross , point circle	grasp the cross and point the circle	1
	120	116	121	120	121	119	121	125	121	120								160	100	1	1	1	hit cross , point circle	hit the cross and point the circle	1
	121	120	122	121	122	121	122	126	122	121								161	100	1	1	1	grasp circle , point circle	grasp and point the circle	1
	122	121	123	122	123	122	123	127	123	122								162	100	1	1	1	hit circle , point circle	hit the circle and point the circle	1
	123	122	124	123	124	123	124	128	124	123								165	100	1	1	1	grasp triangle , grasp cross	grasp the triangle and grasp the cross	1
	124	123	125	124	125	124	125	129	125	124								166	100	1	1	1	hit triangle , hit cross	hit the triangle and then the cross	1
	125	124	126	125	126	125	126	130	126	125								167	100	1	1	1	point cross , point circle	point the red cross and point the circle	1
	126	125	127	126	127	126	127	131	127	126								171	100	1	1	1	point triangle , put circle middle	point at the triangle and then put the circle to the middle	1
	127	126	128	127	128	127	128	132	128	127								172	100	1	1	1	push cross left , grasp circle	push the cross on my left and then grasp the circle	1
	128	127	129	128	129	128	129	133	129	128								176	100	1	1	1	hit triangle , put triangle left	hit the triangle and put it to the left	1
	129	129	130	129	130	129	130	134	130	129								181	100	1	1	1	push cross right , push triangle middle	push the red cross to the right and then push the triangle to the middle	1
	130	130	131	130	131	130	131	135	131	130								182	100	1	1	1	put triangle middle , put circle left	put the triangle to the middle and the circle to the left	1
	131	131	132	131	132	131	132	136	132	131								185	100	1	1	1	push circle right , push circle left	push the circle to the right and the to the left	1
	132	132	133	132	133	132	133	137	133	132								189	100	0	0	2	put cross right	put the red cross on the empty space on my right	2
	133	133	134	133	134	133	134	138	134	133								193	100	1	0	3	grasp cross , point circle	grasp the red cross and then point the circle	3
	134	134	135	134	135	134	135	140	135	134								195	100	1	0	3	grasp circle , point circle	before you point the circle grasp it	3
	135	135	136	135	137	135	136	141	136	135								199	100	1	0	3	hit triangle , hitting cross	before hitting the red cross please hit the triangle	3
	136	136	137	136	138	136	137	142	137	136								200	100	1	0	3	point cross , point circle	point the red cross on my right and then point the circle	3
	137	137	138	137	139	137	138	143	138	137								202	100	1	0	3	grasp circle , grasp circle	grasp twice the circle in the middle	3
	138	138	139	138	140	138	140	144	140	138								203	100	1	0	3	hit circle , hit circle	hit the blue circle a first time and then a second time	3
	139	139	140	139	141	139	141	145	141	139								207	100	1	0	3	push cross right , pointing cross	before pointing the red cross please push it to the right	3
	140	140	141	140	142	140	142	146	142	140								208	100	1	0	3	grasping triangle , put triangle left	after grasping the triangle put it to the left	3
	141	141	142	141	143	141	143	147	143	141								213	100	1	0	3	put triangle left , pushing triangle middle	before pushing the triangle to the middle please put it to the left	3
	142	142	143	142	144	142	144	148	144	142								216	100	1	0	3	rotating cross , put cross right	before rotating the red cross on itself please put it to the right	3
	143	143	144	143	146	143	145	149	146	143								219	100	1	0	3	put triangle middle , put triangle right	put the triangle to the middle and to the right	3
	144	144	146	144	147	144	146	150	147	144								220	100	1	0	3	push circle right , pushing circle left	before pushing the circle to the left please push it to the right	3
	146	145	147	146	148	145	147	151	148	145								228	100	1	1	1	grasp cross , point circle	grasp the cross and point to the circle	1
	147	146	148	147	149	146	148	155	149	146								229	100	1	1	1	touch cross , point circle	touch the cross and point to the circle	1
	148	147	149	148	150	147	149	156	150	147								235	100	1	1	1	touch triangle , touch cross	touch the triangle then touch the cross	1
	149	148	150	149	151	148	150	157	151	148								238	100	1	1	1	pick up circle , pick up circle	pick up the circle twice	1
	150	149	151	150	152	149	151	158	155	149								240	100	1	1	1	point triangle , move circle middle	point to the triangle and then move the circle to the middle	1
	151	150	155	151	153	150	152	159	156	150								244	100	1	1	1	pick up triangle , move triangle left	pick up the triangle then move it left	1
	152	151	156	153	157	151	153	160	157	151								246	100	1	1	1	move triangle center , move cross right	move the triangle to the center and the cross to the right	1
	157	153	157	155	158	152	157	161	158	152								247	100	1	1	1	move circle left , move cross middle	move the circle to the left then the cross to the middle	1
	158	154	158	156	159	155	158	162	159	157								250	100	1	1	1	put triangle left , push triangle middle	put the triangle on the left and then push it in the middle	1
	159	155	159	157	160	156	159	165	160	158								253	100	1	1	1	put cross left , push cross left	put the cross on the left and push it back to the left	1
	160	156	160	158	161	157	160	166	161	159								256	100	1	1	1	put circle right , put cross right	put the circle on the right and the cross on the right	1
	161	157	161	159	162	158	161	167	162	160								259	100	0	0	2	point circle	the circle point to it	2
	162	158	162	160	163	159	162	171	165	161								260	100	0	0	2	grasp cross	the cross grasp it	2
	165	159	165	161	164	160	163	172	166	162								261	100	0	0	2	touch cross	the cross touch it	2
	166	160	166	162	165	161	164	173	167	163								262	100	0	0	2	put cross right	the cross put it on the right	2
	167	161	167	165	166	162	165	174	170	164								263	100	0	0	2	push triangle left	the triangle push it over to the left	2
	171	162	170	166	167	163	166	175	171	165								264	100	1	0	3	pointting triangle , grasp circle	after pointting to the triangle grasp the circle	3
	172	163	171	167	171	164	167	176	172	166								265	100	1	0	3	pointed triangle , touch circle	touch the circle after youve pointed the triangle	3
	173	164	172	171	172	165	170	177	173	167								266	100	1	0	3	grasp cross , pointting circle	grasp the cross before pointting to the circle	3
	176	165	173	172	174	166	171	179	174	170								267	100	1	0	3	touching cross , point circle	after touching the cross point to the circle	3
	177	166	174	174	175	167	172	180	176	171								273	100	1	0	3	touch cross , touching triangle	before touching the triangle touch the cross	3
	178	167	175	175	176	170	173	181	180	172								274	100	1	0	3	pointting cross , point circle	after pointting to the cross point to the circle	3
	179	170	176	176	177	171	174	182	181	175								275	100	1	0	3	point cross , point cross	point to the cross then do it again	3
	181	171	177	177	179	172	176	185	182	176								276	100	1	0	3	pick up circle , pick up circle	pick up the circle twice in a row	3
	182	172	178	179	181	173	177	188	185	179								277	100	1	0	3	touch circle , touch circle	the circle touch it twice	3
	183	174	179	180	182	174	179	189	189	180								281	100	1	0	3	moved cross right , point cross	point to the cross after having moved it to the right	3
	185	176	181	181	185	176	181	190	190	181								282	100	1	0	3	pick triangle up , moving triangle left	before moving the triangle left pick it up	3
	186	178	182	182	186	177	182	191	192	182								283	100	1	0	3	touch triangle , move triangle left	touch and move the triangle to the left	3
	189	179	183	185	187	179	185	192	193	185								287	100	1	0	3	pushing circle middle , put circle left	after pushing the circle to the middle put it back on the left	3
	190	180	185	187	188	180	186	193	194	186								290	100	1	0	3	put cross middle , put circle left	put the cross on the middle and the circle on the left	3
	192	181	188	189	189	181	187	195	195	188								291	100	1	0	3	putting cross left , push cross left	push the cross around the left after putting it first on the left	3
	193	182	189	192	193	182	188	197	196	189								292	100	1	0	3	push triangle middle , putting circle middle	push to the triangle to the middle followed by putting the circle to the middle	3
	195	183	190	193	194	185	189	199	197	190								295	100	1	0	3	move triangle middle , move triangle left	move the triangle to the middle and to the left	3
	196	185	192	194	195	186	190	200	199	192								296	100	1	0	3	push circle left , push circle right	push the circle to the left and then all the way to the right	3
	197	187	193	195	196	188	191	202	200	193								301	100	0	1	0	push triangle left	push triangle on the left	0
	199	188	194	196	198	189	192	203	202	194								312	100	1	1	1	point cross , point circle	point the cross and point the circle	1
	200	189	195	197	199	190	193	205	203	195								316	100	1	1	1	point triangle , put circle middle	point triangle and put circle in the middle	1
	202	190	196	198	200	191	194	206	205	196								320	100	1	1	1	grasp triangle , put triangle left	after grasp the triangle put it on the left	1
	203	192	197	199	201	192	195	207	207	197								321	100	1	1	1	hit triangle , put triangle left	hit triangle and put it on the left	1
	204	193	198	200	202	193	196	208	208	198								331	100	1	1	1	push triangle left , push cross left	push triangle and push cross in left	1
	207	194	199	202	203	194	197	211	209	199								332	100	1	1	1	put circle right , put circle right	put the cross in right and put the circle in right	1
	208	195	200	203	207	195	198	212	210	200								344	100	1	0	3	grasp circle , point circle	before point it grasp circle	3
	212	196	202	204	208	196	199	213	212	201								345	100	1	0	3	hit circle , point circle	before point the circle hit it	3
	213	197	203	207	212	197	200	216	213	202								348	100	1	0	3	grasp triangle , grasp cross	grasp triangle before the cross	3
	216	198	204	208	213	198	201	217	216	203								349	100	1	0	3	hit triangle , hit cross	hit the triangle before hit the cross	3
	218	199	207	209	216	199	202	219	218	204								353	100	1	0	3	hit circle , hit circle	before hit the circle hit the circle	3
	219	200	208	212	217	200	203	220	219	205								355	100	1	0	3	put cross left , grasp circle	grasp the circle but before put the cross on the left	3
	220	201	209	213	218	202	204	228	220	207								356	100	1	0	3	put cross left , hit circle	before hit the circle put the cross on the left	3
	225	202	211	216	219	203	206	229	225	208								361	100	1	0	3	put cross left , push cross middle	on the left put the cross and push it in the middle	3
	228	203	212	218	220	204	207	235	228	210								363	100	1	0	3	push circle middle , put circle right	before put in the right push the circle in the middle	3
	229	204	213	219	225	205	208	238	229	211								364	100	1	0	3	put triangle left , push triangle middle	on left put the triangle and push it in the middle	3
	232	207	216	220	226	206	211	240	234	213								365	100	1	0	3	push cross right , push triangle middle	push the cross on right and triangle in the middle	3
	233	208	217	224	227	207	212	244	235	216								366	100	1	0	3	put triangle middle , put circle left	on the middle put the triangle and put the circle in left	3
	234	212	218	228	228	208	213	246	237	218								369	100	1	0	3	push triangle left , push cross left	in left push the triangle and the cross	3
	235	213	219	229	229	209	216	247	238	219								370	100	1	0	3	put circle right , put cross right	put the circle and the cross in right	3
	236	216	220	232	234	210	218	249	240	220								371	100	1	0	3	put triangle middle , put triangle left	before put the triangle on left put it in the middle	3
	238	217	226	233	235	212	219	250	241	226								31	90	1	1	1	put triangle middle , put circle left	firstly put the triangle in the middle then put the circle to the left	-1
	240	218	227	234	237	213	220	253	244	227								40	90	0	0	2	touch cross	touch the cross with your palm	-1
	241	219	228	235	238	216	228	254	245	228								49	90	1	0	3	point triangle , grasping triangle	before grasping the triangle point at it	-1
	244	220	229	238	240	217	229	256	246	229								54	90	1	0	3	point cross , point cross	point at the cross two times in a row	-1
	245	222	234	240	243	218	232	257	247	232								71	90	1	0	3	push triangle middle , put circle middle	first push the triangle in the middle then put the circle in the middle	-1
	246	223	235	241	244	219	233	259	249	233								89	90	1	1	1	grasp triangle , grasp cross	grasp this triangle grasp the cross	-1
	247	224	238	244	245	220	234	260	250	234								100	90	1	1	1	touch triangle , put triangle left	touch the triangle then put it on the left	-1
	248	228	240	245	246	221	235	261	253	235								105	90	1	1	1	put triangle left , push triangle middle	put the triangle on the left then push it to the middle	-1
	250	229	241	246	247	225	238	262	256	238								136	90	1	0	3	put cross right , point cross	once you have put the cross on the right point to it	-1
	253	232	243	247	250	226	240	263	257	240								179	90	1	1	1	push circle left , put cross middle	push the blue circle to the left and put the red cross to the middle	-1
	256	233	244	249	253	227	241	264	259	241								192	90	1	0	3	point triangle , hit circle	before you hit the circle point the triangle please	-1
	257	234	246	250	254	228	243	265	260	244								196	90	1	0	3	point triangle , grasping triangle	before grasping the triangle on my left point at it	-1
	259	235	247	253	256	229	244	266	261	245								197	90	1	0	3	point triangle , hitting triangle	before hitting the triangle point at it	-1
	260	238	248	256	257	232	245	267	262	246								212	90	1	0	3	push circle left , putting cross middle	before putting the red cross to the middle please push the blue circle to the left	-1
	261	240	250	257	259	233	246	270	263	247								218	90	1	0	3	putting circle right , put cross right	after putting the circle to the right put the cross to the right too	-1
	262	244	253	259	260	234	247	272	264	249								234	90	1	1	1	pick up triangle , pick up cross	pick up the triangle and then pick up the cross	-1
	263	246	256	260	261	235	250	273	265	250								257	90	1	1	1	put triangle middle , put triangle left	put the triangle in the middle then put it on the left	-1
	264	247	257	261	262	238	252	274	266	252								44	90	1	0	3	pointed triangle , touch circle	touch the circle after having pointed the triangle	-1
	265	248	259	262	263	240	253	275	267	253								52	90	1	0	3	touch triangle , touch cross	touch the cross after having touch the triangle	-1
	266	249	260	263	264	241	254	276	268	256								117	90	0	0	2	put cross right	put the cross over on the right	-1
	267	250	261	264	265	243	256	277	269	259								128	90	1	0	3	touch triangle , touch cross	before you touch the cross touch the triangle	-1
	270	253	262	265	266	244	257	278	270	260								272	90	1	0	3	picking up triangle , pick up cross	after picking up the triangle pick up the cross	-1
	272	254	263	266	267	246	259	279	271	261								279	90	1	0	3	move cross left , pick up circle	before you pick up the circle move the cross to the left	-1
	273	256	264	267	272	247	260	281	273	262								288	90	1	0	3	putting triangle , push triangle middle	after putting the triangle then push it back to the middle	-1
	274	257	265	270	273	249	261	282	274	263								315	90	1	1	1	hit circle , hit circle	hit circle hit circle	-1
	275	259	266	272	274	250	262	283	275	264								324	90	1	1	1	push circle left , put cross middle	push the circle on the left and put the cross in the middle	-1
	276	260	267	273	275	253	263	286	276	265								329	90	1	1	1	put cross right , push cross right	put the cross on right and push it in right too	-1
	277	261	270	274	276	254	264	287	277	266								338	90	0	0	2	put cross right	on the right put the cross	-1
	278	262	272	275	277	256	265	288	278	267								354	90	1	0	3	point triangle , put circle middle	before put circle in the middle point the triangle	-1
	279	263	273	276	278	257	266	289	279	268								359	90	1	0	3	hit triangle , put triangle left	after hit triangle put it on the left	-1
	281	264	274	277	279	259	267	290	281	269								368	90	1	0	3	push triangle middle , put circle right	in first push the triangle in middle and put the circle in the right	-1
	282	265	275	278	281	260	272	291	282	271								372	90	1	0	3	push circle right , push circle left	push the circle on right before push it in left	-1
	283	266	276	279	282	261	273	292	283	272								27	90	1	1	1	push circle left , put cross middle	push the circle to the left then put the cross in the middle	-1
	286	267	277	281	283	262	274	294	287	273								101	90	1	1	1	put triangle middle , put cross right	put the triangle in the middle and then put the cross on the right	-1
	287	268	278	282	287	263	275	295	288	274								367	90	1	0	3	put cross here , push cross right	before push the cross on right put it here	-1
	288	269	281	283	288	264	276	296	290	275								30	80	1	1	1	push cross right , push triangle middle	first push the cross to the right then push the triangle to the middle	-1
	289	270	282	286	290	265	277	301	291	276								47	80	1	0	3	grasp circle , pointing circle	before pointing at the circle grasp it	-1
	290	272	283	287	291	266	278	312	292	277								68	80	1	0	3	pushed cross right , push triangle middle	push the triangle in the middle after having pushed the cross to the right	-1
	291	273	286	288	292	267	279	316	293	279								86	80	1	1	1	touch circle , point circle	touch the circle then point to the circle	-1
	292	274	287	289	295	270	281	318	294	281								120	80	1	0	3	point triangle , touch circle	first point the triangle then you can touch the circle	-1
	295	275	290	290	296	271	282	320	295	282								190	80	0	0	2	push triangle left	on my left push the triangle	-1
	296	276	291	291	301	272	283	321	296	283								278	80	1	0	3	pointed triangle , move circle middle	move the circle to the middle after having pointed to the triangle	-1
	301	277	292	292	302	273	286	322	301	286								322	80	1	1	1	put triangle middle , put triangle right	put the triangle in the middle and put it in the right	-1
	306	279	293	293	303	274	287	324	312	287								325	80	1	1	1	push circle middle , put circle right	push the circle in the middle and put it in the right	-1
	308	281	294	294	304	275	288	325	315	288								326	80	1	1	1	put triangle left , push triangle middle	put the triangle on left and push it in the middle	-1
	309	282	295	295	305	276	289	326	316	289								339	80	0	0	2	push triangle left	on the left push triangle	-1
	312	283	296	296	307	277	290	329	320	290								346	80	1	0	3	point triangle , grasp triangle	before grasp triangle point it	-1
	315	287	301	300	310	278	291	330	321	291								347	80	1	0	3	hit triangle , point triangle	before point triangle hit it	-1
	316	288	312	301	311	279	292	331	324	292								174	80	1	1	1	put cross right , point cross	put the red cross to the right and point at it	-1
	317	290	315	302	312	281	294	332	326	293								194	80	1	0	3	hit cross , point circle	before you point the circle please hit the cross	-1
	320	291	316	303	315	282	295	333	329	294								45	70	1	0	3	grasp cross , point circle	grasp the cross then point at the circle	-1
	321	292	320	304	316	283	296	338	330	295								139	70	1	0	3	put triangle middle , put cross right	after youve put the triangle in the middle you can put the cross on the right	-1
	322	295	321	305	320	286	301	339	331	296								204	70	1	0	3	point triangle , putting circle middle	before putting the circle to the middle please point at the triangle	-1
	324	296	324	310	321	287	306	340	332	301								46	70	1	0	3	touch cross , pointing circle	before pointing at the circle touch the cross	-1
	325	300	326	311	322	288	307	341	333	307								62	70	1	0	3	touched triangle , put triangle left	put the triangle to the left after having touched it	-1
	326	301	329	312	325	289	308	342	334	312								115	70	0	0	2	grasp cross	grasp that cross over there	-1
	329	307	330	315	329	290	309	343	338	313								177	70	1	1	1	put triangle middle , put cross right	put the triangle to the middle and then the cross to the right	-1
	330	312	331	316	331	291	312	344	339	314								241	70	1	1	1	move cross left , pick up circle	move the cross to the left and then pick up the circle	-1
	331	315	332	320	332	292	313	345	344	315								270	70	1	0	3	pointed triangle , grasp triangle	grasp the triangle after having pointed to it	-1
	332	316	333	321	334	293	314	348	345	316								286	70	1	0	3	pushing circle left , put cross middle	after pushing the circle to the left put the cross in the middle	-1
	334	318	338	322	338	294	315	349	346	318								330	70	1	1	1	push triangle middle , put circle middle	push the triangle on the middle and put the circle in the middle	-1
	338	320	339	324	339	295	316	350	347	319								104	70	1	1	1	push circle middle , put circle right	push the circle to the middle and then put it on the right	-1
	339	321	340	325	344	296	320	353	348	320								188	70	0	0	2	hit cross	hit the red cross on my right	-1
	344	322	341	326	345	301	321	354	349	321								198	70	1	0	3	grasp triangle , grasp cross	before you grasp the cross please grasp the triangle	-1
	345	324	342	327	348	306	322	355	353	322								294	70	1	0	3	put circle right , put cross right	put both the circle and the cross on the right	-1
	346	325	343	329	349	307	324	356	354	324								333	70	1	1	1	put triangle middle , put triangle left	put the triangle in the middle and put it on left	-1
	347	326	344	331	351	308	325	357	355	325								11	60	1	1	1	point triangle , grasp triangle	point to the triangle and then grasp it	-1
	348	327	345	332	352	309	326	358	356	326								12	60	1	1	1	pointed triangle , touch triangle	touch the triangle after having pointed at it	-1
	349	331	346	333	353	312	328	359	359	327								232	60	1	1	1	point triangle , grasp triangle	point to the triangle and then grasp it	-1
	353	332	347	334	354	315	329	360	361	329								233	60	1	1	1	point triangle , touch triangle	point to the triangle and then touch it	-1
	354	333	348	338	355	316	330	361	363	330								10	60	1	1	1	touch circle , point circle	touch the circle then point at it	-1
	355	334	349	344	356	317	331	363	364	331								24	60	1	1	1	touch triangle , put triangle left	touch the triangle then put it to the left	-1
	356	338	350	345	357	318	332	364	365	332								61	60	1	0	3	grasp triangle , put triangle left	grasp the triangle then put it to the left	-1
	357	339	351	346	359	320	333	365	366	333								119	60	1	0	3	point triangle , grasp circle	point to the triangle and then after that grasp the circle	-1
	359	344	352	347	361	321	334	366	367	344								173	60	1	1	1	put cross left , hit circle	put the red cross to the left and hit the blue circle	-1
	360	345	353	348	363	322	338	367	368	345								245	60	1	1	1	touch triangle , move triangle left	touch the triangle then move it to the left	-1
	361	346	354	349	364	324	339	368	369	346								289	60	1	0	3	pushing triangle right , push cross middle	after pushing the triangle to the right push the cross to the middle	-1
	363	347	355	353	365	325	344	369	370	347								334	60	1	1	1	push circle right , push circle left	push circle on right and push circle on left	-1
	364	348	356	354	366	327	345	370	371	348								357	60	1	0	3	put cross right , point cross	put the cross on right before point it	-1
	365	349	359	355	367	328	346	371	372	349								155	60	0	1	0	put cross right	put the cross on my right	-1
	366	351	360	356	368	329	347	372		351								156	60	0	1	0	push triangle left	push the triangle on my left	-1
	368	352	361	357	369	330	348			352								170	60	1	1	1	hit circle , hit circle	hit twice the blue circle	-1
	369	353	363	359	370	331	349			353								180	60	1	1	1	put triangle left , push triangle middle	put the triangle to the left and then push it to the middle	-1
	370	354	364	361	371	332	353			354								249	60	1	1	1	push circle middle , put circle left	push the circle to the middle and then put it to the left	-1
	371	355	365	363		338	355			355								22	60	1	1	1	put cross right , point cross	put the cross to the right then point at it	-1
	372	356	366	364		339	356			356								50	50	1	0	3	point triangle , touch triangle	point at the triangle then touch the triangle	-1
		359	367	365		344	357			361								53	50	1	0	3	point cross , point circle	point at the cross then point at the circle	-1
		361	368	366		345	358			363								152	50	0	1	0	point circle	point the circle on my left	-1
		363	369	367		346	359			364								186	50	0	0	2	point circle	point the circle on my left	-1
		364	370	368		347	361			365								20	50	1	1	1	put cross left , grasping circle	put the cross to the left before grasping the circle	-1
		365	371	369		348	362			366								59	50	1	0	3	put cross left , touching circle	put the cross to the left before touching the circle	-1
		366	372	370		349	363			367								145	50	1	0	3	put triangle middle , put circle left	after youve put the triangle in the middle put the circle on the left	-1
		367		371		353	364			369								163	50	1	1	1	point triangle , grasp triangle	point the triangle and grasp it	-1
		368		372		354	365			370								164	50	1	1	1	point triangle , hit triangle	point the triangle and hit it	-1
		369				355	366			371								217	50	1	0	3	pushing triangle middle , put circle middle	after pushing the triangle to the middle please put the circle to the middle	-1
		370				356	367			372								254	50	1	1	1	push triangle middle , put circle middle	push the triangle in the middle and put the circle in the middle	-1
		371				357	368											35	50	1	1	1	put circle right , put cross right	put both the circle and the cross to the right	-1
		372				359	369											175	50	1	1	1	grasp triangle , put triangle left	grasp the triangle and then put it to the left	-1
						360	370											293	50	1	0	3	push triangle left , push cross left	push both the triangle and the cross to the left	-1
						361	371											307	50	1	1	1	hit circle , point circle	hit the circle and point it	-1
						363	372											225	40	0	1	0	push triangle left	push the triangle over to the left	-1
						364												360	40	1	0	3	put triangle middle , put cross right	before put the cross in right put the triangle in the middle	-1
						365												153	40	0	1	0	grasp cross	please grasp the red cross	-1
						366												187	40	0	0	2	grasp cross	please grasp the red cross	-1
						367												201	40	1	0	3	point cross , point cross	point the cross and point it again	-1
						368												74	40	1	0	3	put triangle middle , put triangle left	put the triangle to the left after having put the triangle to the middle	-1
						369												81	40	1	1	1	point triangle , grasp circle	point to the triangle and grasp the circle	-1
						370												205	40	1	0	3	pushing cross left , grasp circle	after pushing the red cross on my left please grasp the circle	-1
						371												209	40	1	0	3	hit triangle , putting triangle left	before putting the triangle to the left please hit it	-1
						372												211	40	1	0	3	putting circle left , push cross middle	after putting the blue circle to the left push the cross to the middle	-1
																		226	40	1	1	1	point triangle , grasp circle	point to the triangle and grasp the circle	-1
																		227	40	1	1	1	point triangle , touch circle	point to the triangle and touch the circle	-1
Error (percent)	67.3	70.5	68.98	69.44	66.76	73.73	71.31	65.95	65.68	69.97				68.962	2.0316			243	40	1	1	1	move cross right , point cross	move the cross to the right then point to it	-1
																		318	40	1	1	1	put cross left , hit circle	put the cross on the left and hit the circle	-1
																		327	40	1	1	1	push cross right , push triangle middle	push the cross on right and push triangle in the middle	-1
																		351	40	1	0	3	point cross , point cross	two times point cross	-1
																		352	40	1	0	3	grasp circle , grasp circle	two times grasp circle	-1
																		178	30	1	1	1	put circle left , push cross middle	put the circle to the left and push the cross to the middle	-1
																		183	30	1	1	1	push triangle middle , put circle middle	push the triangle to the middle and put the circle to the middle	-1
																		248	30	1	1	1	push circle left , move cross middle	push the circle to the left and move the cross to the middle	-1
																		306	30	1	1	1	grasp circle , point circle	grasp circle and point it	-1
																		308	30	1	1	1	point triangle , grasp triangle	point triangle and grasp it	-1
																		309	30	1	1	1	point triangle , hit triangle	point triangle and hit it	-1
																		55	30	1	0	3	grasp circle , grasp circle	grasp the circle two times	-1
																		103	30	1	1	1	push circle left , put cross middle	push the circle left put the cross middle	-1
																		191	30	1	0	3	point triangle , grasp circle	first point the triangle and then grasp the circle	-1
																		206	30	1	0	3	putting cross left , hit circle	after putting the red cross to the left please hit the blue circle	-1
																		210	30	1	0	3	put triangle middle , pushing cross right	before pushing the cross to the right please put the triangle in the middle	-1
																		268	30	1	0	3	grasped circle , point circle	point to the circle after having grasped it	-1
																		269	30	1	0	3	touched circle , point circle	point to the circle after having touched it	-1
																		271	30	1	0	3	touched triangle , touch triangle	touch the triangle after having touched it	-1
																		109	20	1	1	1	push triangle center , put circle middle	push the triangle to the center and put the circle in the middle	-1
																		107	20	1	1	1	put triangle middle , put circle left	put the triangle in the middle put the circle on the left	-1
																		317	20	1	1	1	put cross left , grasp circle	put the cross in left and grasp the circle	-1
																		224	20	0	1	0	put cross right	put the cross on the right	-1
																		16	20	1	1	1	point cross , point cross	point twice at the cross	-1
																		92	20	1	1	1	point cross , point cross	point to the cross twice	-1
																		102	20	1	1	1	put circle left , push cross middle	put the circle left and push the cross to the middle	-1
																		237	20	1	1	1	point cross , point cross	point to the cross twice	-1
																		252	20	1	1	1	put cross middle , put circle left	put the cross in the middle and put the circle on the left	-1
																		300	20	0	1	0	put cross right	put the cross on the right	-1
																		302	20	1	1	1	point triangle , grasp circle	point triangle and grasp circle	-1
																		303	20	1	1	1	point triangle , hit circle	point triangle and hit circle	-1
																		304	20	1	1	1	grasp cross , point circle	grasp cross and point circle	-1
																		305	20	1	1	1	hit cross , point circle	hit cross and point circle	-1
																		310	20	1	1	1	grasp triangle , grasp cross	grasp triangle and grasp cross	-1
																		311	20	1	1	1	hit triangle , hit cross	hit triangle and hit cross	-1
																		313	20	1	1	1	point cross , point cross	point cross two times	-1
																		314	20	1	1	1	grasp circle , grasp circle	grasp circle two times	-1
																		328	20	1	1	1	put triangle middle , put circle left	put the triangle in the middle and put the circle on left	-1
																		340	20	1	0	3	point triangle , grasp circle	before grasp circle point triangle	-1
																		341	20	1	0	3	point triangle , hit circle	before hit circle point triangle	-1
																		342	20	1	0	3	point circle , grasp cross	before grasp cross point circle	-1
																		343	20	1	0	3	point circle , hit cross	before hit cross point circle	-1
																		350	20	1	0	3	point cross , point circle	before point circle point cross	-1
																		358	20	1	0	3	grasp triangle , put triangle left	before put the triangle on left grasp it	-1
																		236	10	1	1	1	point cross , point circle	point to the cross then point to the circle	-1
																		0	10	0	1	0	point circle	point the circle	-1
																		1	10	0	1	0	grasp cross	grasp the cross	-1
																		2	10	0	1	0	touch cross	touch the cross	-1
																		77	10	0	1	0	grasp cross	grasp the cross	-1
																		78	10	0	1	0	touch cross	touch the cross	-1
																		112	10	1	1	1	put triangle middle , put triangle left	put the triangle in the middle then put the triangle on the left	-1
																		154	10	0	1	0	hit cross	hit the cross	-1
																		222	10	0	1	0	grasp cross	grasp the cross	-1
																		223	10	0	1	0	touch cross	touch the cross	-1
																		18	10	1	1	1	touch circle , touch circle	touch the circle then touch it again	-1
																		63	10	1	0	3	put triangle middle , putting cross right	before putting the cross to the right put the triangle in the middle	-1
																		76	10	0	1	0	point circle	point to the circle	-1
																		221	10	0	1	0	point circle	point to the circle	-1
																		319	10	1	1	1	put cross right , point cross	put the cross on right and point it	-1
																		362	10	1	0	3	push circle left , put cross middle	before put the cross in the middle push the circle on the left	-1
																		3	0	0	1	0	put cross right	put the cross to the right	-1
																		4	0	0	1	0	push triangle left	push the triangle to the left	-1
																		17	0	1	1	1	grasp circle , grasp circle	grasp the circle twice	-1
																		36	0	1	1	1	put triangle middle , put triangle left	put the triangle in the middle then put the triangle to the left	-1
																		56	0	1	0	3	touch circle , touch circle	touch the circle twice	-1
																		58	0	1	0	3	put cross left , grasp circle	put the cross to the left then grasp the circle	-1
																		75	0	1	0	3	push circle right , push circle left	push the circle to the right then push the circle to the left	-1
																		93	0	1	1	1	grasp circle , grasp circle	grasp the circle twice	-1
																		94	0	1	1	1	touch circle , touch circle	touch the circle twice	-1
																		106	0	1	1	1	push cross right , push triangle middle	push the cross to the right and push the triangle to the middle	-1
																		111	0	1	1	1	put circle right , put circle right	put the circle to the right and put the circle to the right	-1
																		113	0	1	1	1	push circle right , push circle left	push the circle to the right then push the circle to the left	-1
																		118	0	0	0	2	push triangle left	push the triangle to the left	-1
																		168	0	1	1	1	point cross , point cross	point twice the cross	-1
																		169	0	1	1	1	grasp circle , grasp circle	grasp twice the circle	-1
																		184	0	1	1	1	push triangle left , push cross left	push the triangle to the left and push the cross to the left	-1
																		214	0	1	0	3	push cross right , pushing triangle middle	before pushing the triangle to the middle please push the cross to the right	-1
																		215	0	1	0	3	put triangle middle , putting circle left	before putting the circle to the left put the triangle to the middle	-1
																		230	0	1	1	1	grasp circle , point circle	grasp the circle and then point to it	-1
																		231	0	1	1	1	touch circle , point circle	touch the circle and then point to it	-1
																		239	0	1	1	1	touch circle , touch circle	touch the circle twice	-1
																		242	0	1	1	1	move cross left , touch circle	move the cross to the left then touch the circle	-1
																		251	0	1	1	1	push cross right , push triangle middle	push the cross to the right and push the triangle to the middle	-1
																		255	0	1	1	1	push triangle left , push cross left	push the triangle to the left and push the cross to the left	-1
																		258	0	1	1	1	push circle right , push circle left	push the circle to the right then push the circle to the left	-1
																		280	0	1	0	3	moving cross left , touch circle	after moving the cross to the left touch the circle	-1
																		284	0	1	0	3	move cross center , moving cross right	before moving the cross to the right move the cross to the center	-1
																		285	0	1	0	3	move cross left , moving circle middle	before moving the circle to the middle move the cross to the left	-1
																		297	0	0	1	0	point circle	point circle	-1
																		298	0	0	1	0	grasp cross	grasp cross	-1
																		299	0	0	1	0	hit cross	hit cross	-1
																		323	0	1	1	1	put circle left , push cross middle	put the circle in left and push the cross in the middle	-1
																		335	0	0	0	2	pointed circle	circle is pointed	-1
																		336	0	0	0	2	pointed cross	cross is pointed	-1
																		337	0	0	0	2	hit cross	cross is hit	-1
																									-1
																									-1
																									-1
																									-1
																									-1
																									-1
																									-1
