# Supplementary material for: Exploring the acquisition and production of grammatical constructions through human-robot interaction with echo state networks
Source: Front Neurorobot. 2014 May 6;8:16. doi: 10.3389/fnbot.2014.00016 (PMC4018555; doi:10.3389/fnbot.2014.00016)
Supplement: Supplementary file 9 [file DataSheet9.XLSX]

## Sheet: Feuil1
SM5.3: Summary Generalization LOOCV test 1000N initial corpus
SEED:	100	101	200	201	300	501	400	601	500	600				AVERAGE	STD DEV		NB SIM =	Sentence	PERCENTAGE FAILURE	2verbs	Simple sent.	Condition	Expected	Input	Condition+rejected
PERCENT:	38.42	43.97	41.05	38.07	42.89	45.31	39.47	43.95	39.21	42.37				41.471	2.227		10	15	100	1	1	1	pointed cross , point circle	point at the circle after having pointed at the cross	1
MISMATCH:	8	8	8	3	8	9	8	8	8	9								19	100	1	1	1	touch triangle , putting circle middle	touch the triangle before putting the circle in the middle	1
	9	9	9	4	9	10	10	10	9	10								21	100	1	1	1	put cross left , touch circle	touch the circle after having put the cross to the left	1
	10	10	10	8	12	12	12	12	10	12								23	100	1	1	1	grasp triangle , put triangle left	grasp the triangle before having put it to the left	1
	15	12	15	9	15	15	15	15	11	15								26	100	1	1	1	put circle left , pushing cross middle	put the circle to the left before pushing the cross to the middle	1
	16	15	16	10	18	16	16	18	12	16				Rejected	Total	Percent		31	100	1	1	1	put triangle middle , put circle left	firstly put the triangle in the middle then put the circle to the left	1
	18	16	19	12	19	18	18	19	15	19			Simple sent. Single action (condition 0)	2	25	8		32	100	1	1	1	put cross right , push cross right	put the cross to the right then push it around	1
	19	18	21	15	21	19	19	21	16	21			Simple sent. Double action (condition 1)	44	165	26.6667		34	100	1	1	1	push triangle left , push cross left	push the triangle and the cross to the left	1
	21	19	22	19	22	21	21	23	18	22			Elaborate sent. Simple action (condition 2)	9	25	36		38	100	0	0	2	point circle	point the circle with your index finger	2
	22	21	23	21	23	23	22	25	19	23			Elaborate sent. Double action (condition 3)	78	165	47.2727		40	100	0	0	2	touch cross	touch the cross with your palm	2
	23	23	25	22	25	25	23	26	21	25				133				41	100	0	0	2	put cross right	could you slowly put the cross to the right	2
	25	25	26	23	26	26	25	27	22	26				133	380	35		42	100	0	0	2	push triangle left	using your fingers push the triangle to the left	2
	26	26	27	25	27	27	26	28	23	27			Check	1				43	100	1	0	3	point triangle , grasping circle	point the triangle before grasping the circle with the same hand	3
	27	27	28	26	28	28	27	29	25	29								48	100	1	0	3	touch circle , pointing circle	before pointing at the circle touch at the circle	3
	28	28	29	27	29	31	28	30	26	31								51	100	1	0	3	grasp triangle , grasp cross	grasp the triangle then the cross	3
	29	29	30	28	30	32	29	31	27	32								54	100	1	0	3	point cross , point cross	point at the cross two times in a row	3
	30	31	31	30	31	33	31	32	28	33								57	100	1	0	3	put circle middle , putting triangle middle	put the circle at the middle before putting the triangle in the middle	3
	31	32	32	31	32	34	32	33	30	34								64	100	1	0	3	putting circle left , push cross middle	push the cross in the middle after putting the circle on the left	3
	32	33	33	32	33	35	33	34	31	35								65	100	1	0	3	pushed circle left , put cross middle	put the cross in the middle when you have pushed the circle to the left	3
	33	34	34	33	34	37	34	37	32	37								66	100	1	0	3	pushed circle middle , put circle right	put the circle back to the right after having pushed it to the middle	3
	34	37	37	34	37	38	37	38	34	38		Percent of sentence recognized at least once:						67	100	1	0	3	put triangle left , push triangle middle	push the triangle in the middle after having put it to the left	3
	38	38	38	37	38	39	38	39	37	39					65			69	100	1	0	3	put triangle middle , put circle left	put the circle to the left after having first put the triangle in the middle	3
	39	39	39	38	39	40	39	40	38	40				error best	35			70	100	1	0	3	put cross right , push cross	push the cross after having put it to the right	3
	40	40	40	39	40	41	40	41	39	41								72	100	1	0	3	push triangle left , push cross left	push the triangle to the left then push also the cross to the left	3
	41	41	41	40	41	42	41	42	40	42								73	100	1	0	3	put circle right , put cross right	put to the cross to the right after having put the circle there as well	3
	42	42	42	41	42	43	42	43	41	43			Nb Sim	NB Sentence rejected:				79	100	0	1	0	put cross right	put the cross right	0
	43	43	43	42	43	47	43	48	42	48			1	234				80	100	0	1	0	push triangle left	push the triangle left	0
	46	45	47	43	46	48	45	50	43	50			2	200				83	100	1	1	1	grasp cross , point circle	grasp the cross point to the circle	1
	47	46	48	45	47	49	46	51	45	51			3	185				84	100	1	1	1	touch cross , point circle	touch the cross point to the circle	1
	48	48	49	46	48	51	47	54	46	54			4	176				85	100	1	1	1	grasp circle , point circle	grasp the circle point to the circle	1
	50	50	50	47	50	54	48	57	47	55			5	165				89	100	1	1	1	grasp triangle , grasp cross	grasp this triangle grasp the cross	1
	51	51	51	48	51	55	49	62	48	57			6	159				90	100	1	1	1	touch triangle , touch cross	touch the triangle touch the cross	1
	53	54	53	49	53	57	50	63	50	60			7	150				91	90	1	1	1	point cross , point circle	point to the cross point to the circle	-1
	54	55	54	50	54	62	51	64	51	62			8	139				98	100	1	1	1	put cross right , point cross	put the cross right and point to the cross	1
	57	57	55	51	55	63	54	65	53	63			9	135				108	90	1	1	1	put cross right , push cross right	put the cross on the right then push the cross to the right	-1
	60	60	57	53	57	64	57	66	54	64			10	133				110	100	1	1	1	push triangle left , push cross left	push the triangle to the left then push the cross to the left	1
	64	62	60	54	60	65	60	67	55	65								114	100	0	0	2	point circle	there is a circle point to it	2
	65	64	63	55	62	66	62	68	57	66								121	100	1	0	3	grasp cross , point circle	after weve grasp the cross then point to the circle	3
	66	65	64	57	63	67	63	69	60	67								122	100	1	0	3	touch cross , point circle	first touch the cross and then next point to the circle	3
	67	66	65	60	64	68	64	70	62	68								123	100	1	0	3	grasp circle , point circle	you should first grasp the circle and then point to it afterwards	3
	68	67	66	62	65	69	65	72	63	69								125	100	1	0	3	point triangle , grasp triangle	please point to the triangle and after youve done that grasp the triangle	3
	69	68	67	63	66	70	66	73	64	70								126	100	1	0	3	point triangle , touch triangle	you can point to the triangle and next you can touch to the triangle	3
	70	69	68	64	67	71	67	79	65	72								127	100	1	0	3	grasp triangle , grasp cross	frist of all grasp the triangle and finally grasp the cross	3
	71	70	69	65	68	72	68	80	66	73								129	100	1	0	3	point cross , point circle	point to two things first the cross and then the circle	3
	72	72	70	66	69	73	69	83	67	79								130	100	1	0	3	point cross , point cross	do not point to the circle but point to the cross twice	3
	73	73	71	67	70	79	70	84	68	80								131	100	1	0	3	grasp circle , grasp circle	grasp the circle and then when youve finished grasp the circle again	3
	74	79	72	68	72	80	71	85	69	82								132	100	1	0	3	touch circle , touch circle	touch the circle once and then afterwards touch it again	3
	79	80	73	69	73	83	72	89	70	83								133	100	1	0	3	point triangle , put circle middle	frist point to the triangle and next please put the circle in the middle	3
	80	83	79	70	74	84	73	90	72	84								134	100	1	0	3	put cross left , grasp circle	put the cross over to the left and then once youve done that grasp the circle	3
	82	84	80	71	79	85	74	91	73	85								135	100	1	0	3	put cross left , touch circle	put the cross on the left and this time touch the circle	3
	83	85	83	72	80	89	79	95	74	87								136	100	1	0	3	put cross right , point cross	once you have put the cross on the right point to it	3
	84	89	84	73	83	90	80	96	79	88								137	100	1	0	3	grasp triangle , put triangle left	the first thing to do with the triangle is to grasp it and then to put it on the left	3
	85	90	85	74	84	91	83	97	80	89								138	100	1	0	3	touch triangle , put triangle left	first of all touch the triangle and then put it over on the left	3
	87	91	89	79	85	98	84	98	83	90								140	100	1	0	3	put circle left , push cross middle	once you have put the circle on the left you can push the cross to the middle	3
	88	95	90	80	86	99	85	101	84	91								141	100	1	0	3	push circle left , put cross middle	first push the circle to the left and afterwards put the cross in the middle of the table	3
	89	98	91	83	89	100	86	102	85	96								142	100	1	0	3	push circle middle , put circle right	push the circle into the middle and then put it back on the right	3
	90	100	98	84	90	101	89	108	86	97								143	100	1	0	3	put triangle left , push triangle middle	push the triangle to the middle once you have put it on the left	3
	91	101	100	85	91	103	90	109	89	98								144	100	1	0	3	push cross right , push triangle middle	first push the cross over to the right and then push the triangle into the middle	3
	96	102	101	86	95	104	91	110	90	100								146	100	1	0	3	put cross right , push cross right	first of all put the cross on the right and then push the cross around onto the right again	3
	97	108	103	89	98	107	98	114	91	101								147	100	1	0	3	pushing triangle center , putting circle center	move two objects to the same place by pushing the triangle to the center and then putting the circle in the center	3
	98	109	104	90	101	108	99	115	95	102								148	100	1	0	3	push triangle left , push cross left	you need to push two objects to the left first the triangle then the cross	3
	99	110	105	96	102	110	100	119	96	104								149	100	1	0	3	put circle right , put cross right	put both the cross and the circle to the right start with the circle	3
	102	114	107	97	108	114	101	120	97	105								150	100	1	0	3	put triangle middle , put triangle left	youre going to put the triangle on the left but first you have to put the triangle in the middle	3
	103	115	108	98	110	115	102	121	98	107								151	100	1	0	3	push circle right , push circle left	push the circle in two directions first push it to the right and afterwards push it to the left	3
	105	119	110	100	114	116	103	122	100	108								161	100	1	1	1	grasp circle , point circle	grasp and point the circle	1
	107	121	114	102	115	117	104	123	101	110								166	100	1	1	1	hit triangle , hit cross	hit the triangle and then the cross	1
	108	122	116	104	116	119	105	124	103	114								167	90	1	1	1	point cross , point circle	point the red cross and point the circle	-1
	110	123	117	105	119	121	108	125	104	115								171	100	1	1	1	point triangle , put circle middle	point at the triangle and then put the circle to the middle	1
	114	124	119	107	120	122	109	126	108	116								172	100	1	1	1	push cross left , grasp circle	push the cross on my left and then grasp the circle	1
	115	125	120	110	121	123	110	127	110	117								180	100	1	1	1	push circle middle , put circle right	push the blue object to the middle and then put it to the right again	1
	117	126	121	112	122	124	114	129	112	119								182	100	1	1	1	push cross right , push triangle middle	push the red cross to the right and then push the triangle to the middle	1
	119	127	122	114	123	125	115	130	114	120								183	100	1	1	1	put triangle middle , put circle left	put the triangle to the middle and the circle to the left	1
	120	129	123	116	124	126	116	131	115	121								184	100	1	1	1	put cross right , push cross right	put the cross to the right and do a u-turn	1
	121	130	124	118	125	127	117	132	116	122								187	100	1	1	1	put circle right , put cross right	put both objects to the right	1
	122	131	125	119	126	129	119	133	117	123								188	100	1	1	1	put triangle middle , put triangle left	put the triangle to the right in two steps	1
	123	132	126	120	127	130	120	134	119	124								189	100	1	1	1	push circle right , push circle left	push the circle to the right and the to the left	1
	124	133	127	121	128	131	121	135	120	125								193	100	0	0	2	put cross right	put the red cross on the empty space on my right	2
	125	134	128	122	129	132	122	136	121	126								196	90	1	0	3	point triangle , hit circle	before you hit the circle point the triangle please	-1
	126	135	129	123	130	133	123	137	122	127								199	100	1	0	3	grasp circle , point circle	before you point the circle grasp it	3
	127	136	130	124	131	134	124	138	123	129								200	100	1	0	3	hit circle , point circle	hit and point the unique object on the table	3
	128	137	131	125	132	135	125	139	124	130								201	100	1	0	3	point triangle , grasping triangle	before grasping the triangle on my left point at it	3
	129	138	132	126	133	136	126	140	125	131								207	100	1	0	3	grasp circle , grasp circle	grasp twice the circle in the middle	3
	130	139	133	127	134	137	127	141	126	132								208	100	1	0	3	hit circle , hit circle	hit the blue circle a first time and then a second time	3
	131	140	134	128	135	138	128	142	127	133								212	100	1	0	3	push cross right , pointing cross	before pointing the red cross please push it to the right	3
	132	141	135	129	136	139	129	143	129	134								218	100	1	0	3	push circle middle , put circle right	push the blue circle to the right and then go back	3
	133	142	136	130	137	140	130	144	130	135								222	100	1	0	3	rotating cross , put cross right	before rotating the red cross on itself please put it to the right	3
	134	143	137	131	138	141	131	145	131	136								224	100	1	0	3	push triangle left , push cross left	push both objects to the left	3
	135	144	138	132	140	142	132	146	132	137								235	90	1	1	1	grasp cross , point circle	grasp the cross and point to the circle	-1
	136	145	139	133	141	143	133	147	133	138								236	90	1	1	1	touch cross , point circle	touch the cross and point to the circle	-1
	137	146	140	134	142	144	134	148	134	139								242	100	1	1	1	touch triangle , touch cross	touch the triangle then touch the cross	1
	138	147	141	135	143	146	135	149	135	140								245	100	1	1	1	pick up circle , pick up circle	pick up the circle twice	1
	139	148	142	136	144	147	136	150	136	141								251	100	1	1	1	pick up triangle , move triangle left	pick up the triangle then move it left	1
	140	149	143	137	145	148	137	151	137	142								253	100	1	1	1	move triangle center , move cross right	move the triangle to the center and the cross to the right	1
	141	150	144	138	146	149	138	152	138	143								254	100	1	1	1	move circle left , move cross middle	move the circle to the left then the cross to the middle	1
	142	151	145	139	147	150	140	155	139	144								119	100	1	0	3	point triangle , grasp circle	point to the triangle and then after that grasp the circle	3
	143	152	146	140	148	151	141	156	140	146								217	90	1	0	3	push circle left , putting cross middle	before putting the red cross to the middle please push the blue circle to the left	-1
	144	155	147	141	149	152	142	161	141	147								25	100	1	1	1	put triangle middle , put cross right	put the triangle in the middle then put the cross to the right	1
	145	156	148	142	150	161	143	166	142	148								27	100	1	1	1	push circle left , put cross middle	push the circle to the left then put the cross in the middle	1
	146	161	149	143	151	166	144	167	143	149								39	100	0	0	2	grasp cross	could you please grasp the cross	2
	147	166	150	144	152	167	145	170	144	150								68	100	1	0	3	pushed cross right , push triangle middle	push the triangle in the middle after having pushed the cross to the right	3
	148	167	151	145	155	170	146	171	145	151								120	80	1	0	3	point triangle , touch circle	first point the triangle then you can touch the circle	-1
	149	171	152	146	156	171	147	172	146	152								124	100	1	0	3	touch circle , point circle	to do things first touch the circle and then point to the circle	3
	150	172	161	147	161	172	148	173	147	161								248	100	1	1	1	move cross left , pick up circle	move the cross to the left and then pick up the circle	1
	151	174	166	148	166	174	149	174	148	166								257	100	1	1	1	put triangle left , push triangle middle	put the triangle on the left and then push it in the middle	1
	155	177	167	149	167	178	150	177	149	167								225	100	1	0	3	putting circle right , put cross right	after putting the circle to the right put the cross to the right too	3
	156	178	171	150	171	179	151	179	150	170								260	100	1	1	1	put cross left , push cross left	put the cross on the left and push it back to the left	1
	157	179	172	151	172	180	152	180	151	171								50	90	1	0	3	point triangle , touch triangle	point at the triangle then touch the triangle	-1
	158	180	173	152	173	182	155	182	152	172								216	90	1	0	3	putting circle left , push cross middle	after putting the blue circle to the left push the cross to the middle	-1
	159	182	174	155	174	183	156	183	155	173								174	100	1	1	1	put cross right , point cross	put the red cross to the right and point at it	1
	160	183	177	156	178	184	161	184	156	174								210	100	1	0	3	pushing cross left , grasp circle	after pushing the red cross on my left please grasp the circle	3
	161	184	178	161	179	185	166	187	161	176								264	90	1	1	1	put triangle middle , put triangle left	put the triangle in the middle then put it on the left	-1
	162	185	179	166	180	187	167	188	166	177								269	100	0	0	2	put cross right	the cross put it on the right	2
	165	187	180	171	182	188	170	189	167	180								270	100	0	0	2	push triangle left	the triangle push it over to the left	2
	166	188	182	172	183	189	171	190	170	182								272	100	1	0	3	pointed triangle , touch circle	touch the circle after youve pointed the triangle	3
	167	189	183	173	184	190	172	192	171	183								274	100	1	0	3	touching cross , point circle	after touching the cross point to the circle	3
	170	190	184	174	185	192	174	193	172	184								279	100	1	0	3	picking up triangle , pick up cross	after picking up the triangle pick up the cross	3
	171	192	185	178	187	193	178	194	173	187								282	100	1	0	3	point cross , point cross	point to the cross then do it again	3
	172	193	187	179	188	194	179	195	174	188								283	100	1	0	3	pick up circle , pick up circle	pick up the circle twice in a row	3
	174	194	188	180	189	195	180	196	177	189								284	100	1	0	3	touch circle , touch circle	the circle touch it twice	3
	176	197	189	182	190	196	182	197	178	190								286	100	1	0	3	move cross left , pick up circle	before you pick up the circle move the cross to the left	3
	178	198	190	183	192	197	183	198	179	192								288	100	1	0	3	moved cross right , point cross	point to the cross after having moved it to the right	3
	179	199	192	184	193	198	184	199	180	193								289	100	1	0	3	pick triangle up , moving triangle left	before moving the triangle left pick it up	3
	180	200	193	185	194	199	185	200	182	194								290	100	1	0	3	touch triangle , move triangle left	touch and move the triangle to the left	3
	182	201	194	187	196	200	187	201	183	196								294	100	1	0	3	pushing circle middle , put circle left	after pushing the circle to the middle put it back on the left	3
	183	205	196	188	198	201	188	204	184	197								295	70	1	0	3	putting triangle , push triangle middle	after putting the triangle then push it back to the middle	-1
	184	207	198	189	199	202	189	205	185	198								297	100	1	0	3	put cross middle , put circle left	put the cross on the middle and the circle on the left	3
	185	208	199	190	200	205	190	207	187	199								298	100	1	0	3	putting cross left , push cross left	push the cross around the left after putting it first on the left	3
	187	210	200	192	201	206	192	208	188	200								299	100	1	0	3	push triangle middle , putting circle middle	push to the triangle to the middle followed by putting the circle to the middle	3
	188	211	201	193	205	207	193	209	189	201								303	100	1	0	3	push circle left , push circle right	push the circle to the left and then all the way to the right	3
	189	212	202	194	207	208	194	210	190	204								322	100	1	1	1	hit circle , hit circle	hit circle hit circle	1
	192	213	204	195	208	209	195	211	193	205								323	100	1	1	1	point triangle , put circle middle	point triangle and put circle in the middle	1
	193	215	206	196	209	210	196	212	196	206								324	100	1	1	1	put cross left , grasp circle	put the cross in left and grasp the circle	1
	194	216	207	198	210	211	197	213	198	207								331	100	1	1	1	push circle left , put cross middle	push the circle on the left and put the cross in the middle	1
	195	218	208	199	212	212	199	216	199	208								336	100	1	1	1	put cross right , push cross right	put the cross on right and push it in right too	1
	196	219	209	200	213	213	200	217	200	209								338	100	1	1	1	push triangle left , push cross left	push triangle and push cross in left	1
	197	220	210	201	216	215	201	218	201	210								339	100	1	1	1	put circle right , put circle right	put the cross in right and put the circle in right	1
	198	222	211	202	217	216	202	219	204	211								351	100	1	0	3	grasp circle , point circle	before point it grasp circle	3
	199	224	212	205	218	217	205	220	206	212								355	100	1	0	3	grasp triangle , grasp cross	grasp triangle before the cross	3
	200	225	213	206	219	218	206	222	207	216								361	100	1	0	3	point triangle , put circle middle	before put circle in the middle point the triangle	3
	201	226	216	207	222	220	207	223	208	217								362	100	1	0	3	put cross left , grasp circle	grasp the circle but before put the cross on the left	3
	204	227	217	208	223	222	208	224	209	218								363	100	1	0	3	put cross left , hit circle	before hit the circle put the cross on the left	3
	205	241	218	209	224	224	209	225	210	220								368	100	1	0	3	put cross left , push cross middle	on the left put the cross and push it in the middle	3
	206	242	222	210	225	225	210	226	211	222								370	100	1	0	3	push circle middle , put circle right	before put in the right push the circle in the middle	3
	207	245	223	212	226	226	211	227	212	224								371	100	1	0	3	put triangle left , push triangle middle	on left put the triangle and push it in the middle	3
	208	247	224	213	227	235	212	235	213	225								372	100	1	0	3	push cross right , push triangle middle	push the cross on right and triangle in the middle	3
	210	248	225	215	235	236	213	236	216	226								373	70	1	0	3	put triangle middle , put circle left	on the middle put the triangle and put the circle in left	-1
	212	250	226	217	236	242	214	242	217	235								375	70	1	0	3	push triangle middle , put circle right	in first push the triangle in middle and put the circle in the right	-1
	213	251	235	218	242	245	215	245	218	236								376	70	1	0	3	push triangle left , push cross left	in left push the triangle and the cross	-1
	216	253	236	219	245	247	216	248	222	237								377	70	1	0	3	put circle right , put cross right	put the circle and the cross in right	-1
	217	254	241	222	248	248	217	251	223	238								378	70	1	0	3	put triangle middle , put triangle left	before put the triangle on left put it in the middle	-1
	218	255	242	223	251	251	218	253	224	241								60	80	1	0	3	put cross right , point cross	point at the cross after having put it to the right	-1
	219	257	243	224	253	253	222	254	225	242								22	70	1	1	1	put cross right , point cross	put the cross to the right then point at it	-1
	222	260	245	225	254	254	223	257	226	245								296	90	1	0	3	pushing triangle right , push cross middle	after pushing the triangle to the right push the cross to the middle	-1
	224	263	247	226	255	255	224	260	235	247								8	80	1	1	1	touch cross , pointing circle	touch the cross before pointing at the circle	-1
	225	264	248	227	257	257	225	264	236	248								28	90	1	1	1	push cross middle , put cross right	push the cross to the middle then put it back to the right	-1
	226	266	251	235	260	260	235	266	239	250								29	70	1	1	1	put triangle left , push triangle middle	put the triangle to the left then push it to the middle	-1
	227	269	253	236	261	266	236	269	240	251								33	90	1	1	1	push triangle middle , put circle middle	push the triangle in the middle then put circle in the middle	-1
	232	270	254	241	263	269	242	270	241	253								37	90	1	1	1	push circle right , pushing circle left	push the circle to the right before pushing it to the left	-1
	235	272	255	242	264	270	245	272	242	254								194	90	0	0	2	push triangle left	on my left push the triangle	-1
	236	274	257	245	266	272	248	274	245	257								213	90	1	0	3	grasping triangle , put triangle left	after grasping the triangle put it to the left	-1
	241	277	260	247	269	274	250	277	247	260								226	90	1	0	3	put triangle middle , put triangle right	put the triangle to the middle and to the right	-1
	242	279	264	248	270	279	251	279	248	264								101	80	1	1	1	put triangle middle , put cross right	put the triangle in the middle and then put the cross on the right	-1
	245	280	269	250	272	280	253	280	250	266								209	80	1	0	3	point triangle , putting circle middle	before putting the circle to the middle please point at the triangle	-1
	248	281	270	251	273	281	254	281	251	269								145	80	1	0	3	put triangle middle , put circle left	after youve put the triangle in the middle put the circle on the left	-1
	251	282	271	253	274	282	255	282	253	270								192	90	0	0	2	hit cross	hit the red cross on my right	-1
	253	283	272	254	279	283	257	283	254	271								152	90	0	1	0	point circle	point the circle on my left	-1
	254	284	273	255	281	284	260	284	255	272								190	90	0	0	2	point circle	point the circle on my left	-1
	255	285	274	257	282	286	264	285	257	273								198	90	1	0	3	hit cross , point circle	before you point the circle please hit the cross	-1
	257	286	279	260	283	288	266	286	260	274								179	90	1	1	1	push circle left , put cross middle	push the blue circle to the left and put the red cross to the middle	-1
	260	288	281	264	284	289	269	288	264	279								10	90	1	1	1	touch circle , point circle	touch the circle then point at it	-1
	263	289	282	266	285	290	270	289	266	280								115	80	0	0	2	grasp cross	grasp that cross over there	-1
	264	290	283	269	286	293	272	290	269	282								266	90	0	0	2	point circle	the circle point to it	-1
	266	293	284	270	288	294	274	294	270	283								63	80	1	0	3	put triangle middle , putting cross right	before putting the cross to the right put the triangle in the middle	-1
	269	294	285	272	289	296	277	295	272	284								281	90	1	0	3	pointting cross , point circle	after pointting to the cross point to the circle	-1
	270	296	286	273	290	297	279	297	273	286								285	80	1	0	3	pointed triangle , move circle middle	move the circle to the middle after having pointed to the triangle	-1
	271	297	288	274	294	298	280	298	274	288								301	90	1	0	3	put circle right , put cross right	put both the circle and the cross on the right	-1
	272	298	289	277	295	299	281	299	277	289								302	90	1	0	3	move triangle middle , move triangle left	move the triangle to the middle and to the left	-1
	273	299	290	279	296	300	282	301	279	290								327	80	1	1	1	grasp triangle , put triangle left	after grasp the triangle put it on the left	-1
	274	301	293	281	297	301	283	302	280	294								332	80	1	1	1	push circle middle , put circle right	push the circle in the middle and put it in the right	-1
	279	302	294	282	298	302	284	303	281	295								341	80	1	1	1	push circle right , push circle left	push circle on right and push circle on left	-1
	280	303	295	283	299	303	285	322	282	296								352	70	1	0	3	hit circle , point circle	before point the circle hit it	-1
	281	322	296	284	301	322	286	323	283	297								367	80	1	0	3	put triangle middle , put cross right	before put the cross in right put the triangle in the middle	-1
	282	323	297	285	302	323	288	324	284	298								379	60	1	0	3	push circle right , push circle left	push the circle on right before push it in left	-1
	283	324	298	286	303	324	289	325	285	299								374	60	1	0	3	put cross here , push cross right	before push the cross on right put it here	-1
	284	328	299	288	308	327	290	327	286	300								9	80	1	1	1	grasp cross , pointing cross	grasp the cross before pointing at it	-1
	285	330	301	289	322	328	294	328	288	302								116	70	0	0	2	touch cross	touch on the cross	-1
	286	331	302	290	323	331	295	330	289	303								117	60	0	0	2	put cross right	put the cross over on the right	-1
	288	332	303	293	324	333	296	331	290	308								47	70	1	0	3	grasp circle , pointing circle	before pointing at the circle grasp it	-1
	289	333	308	294	327	334	297	336	294	322								206	70	1	0	3	point cross , point cross	point the cross and point it again	-1
	290	334	322	296	331	336	298	338	295	323								16	70	1	1	1	point cross , point cross	point twice at the cross	-1
	294	336	323	297	332	338	299	339	296	324								178	80	1	1	1	put circle left , push cross middle	put the circle to the left and push the cross to the middle	-1
	295	338	324	298	334	339	301	341	297	325								185	80	1	1	1	push triangle middle , put circle middle	push the triangle to the middle and put the circle to the middle	-1
	296	339	327	299	335	341	303	351	298	327								255	80	1	1	1	push circle left , move cross middle	push the circle to the left and move the cross to the middle	-1
	297	340	329	301	336	351	308	352	299	329								273	60	1	0	3	grasp cross , pointting circle	grasp the cross before pointting to the circle	-1
	298	351	330	302	338	355	322	353	301	331								204	50	1	0	3	hit triangle , hitting cross	before hitting the red cross please hit the triangle	-1
	299	353	331	303	339	360	323	354	302	332								205	80	1	0	3	point cross , point circle	point the red cross on my right and then point the circle	-1
	301	354	332	308	340	361	324	355	303	334								62	80	1	0	3	touched triangle , put triangle left	put the triangle to the left after having touched it	-1
	302	355	333	322	351	362	326	360	322	336								155	70	0	1	0	put cross right	put the cross on my right	-1
	303	360	336	323	353	363	328	361	323	338								156	70	0	1	0	push triangle left	push the triangle on my left	-1
	319	361	338	324	354	365	329	362	324	339								173	60	1	1	1	put cross left , hit circle	put the red cross to the left and hit the blue circle	-1
	322	362	339	327	355	367	331	363	327	341								139	80	1	0	3	put triangle middle , put cross right	after youve put the triangle in the middle you can put the cross on the right	-1
	323	363	340	328	361	368	332	366	328	351								170	60	1	1	1	hit circle , hit circle	hit twice the blue circle	-1
	324	364	341	330	362	370	333	367	331	352								18	70	1	1	1	touch circle , touch circle	touch the circle then touch it again	-1
	327	365	351	331	363	371	334	368	332	355								30	60	1	1	1	push cross right , push triangle middle	first push the cross to the right then push the triangle to the middle	-1
	328	367	352	332	364	372	336	369	333	360								223	60	1	0	3	pushing triangle middle , put circle middle	after pushing the triangle to the middle please put the circle to the middle	-1
	331	368	353	333	366		338	370	334	361								12	80	1	1	1	pointed triangle , touch triangle	touch the triangle after having pointed at it	-1
	332	369	354	334	367		339	371	336	362								211	70	1	0	3	putting cross left , hit circle	after putting the red cross to the left please hit the blue circle	-1
	333	370	355	335	368		340	372	338	363								102	70	1	1	1	put circle left , push cross middle	put the circle left and push the cross to the middle	-1
	336	371	361	336	370		341	373	339	366								280	70	1	0	3	touch cross , touching triangle	before touching the triangle touch the cross	-1
	338	372	362	337	371		351	374	341	367								353	70	1	0	3	point triangle , grasp triangle	before grasp triangle point it	-1
	339		363	338	372		352	375	351	368								354	70	1	0	3	hit triangle , point triangle	before point triangle hit it	-1
	340		366	339	373		353	376	352	370								360	70	1	0	3	hit circle , hit circle	before hit the circle hit the circle	-1
	341		367	340	374		354	377	355	371								366	60	1	0	3	hit triangle , put triangle left	after hit triangle put it on the left	-1
	351		368	341	375		355	378	360	372								100	70	1	1	1	touch triangle , put triangle left	touch the triangle then put it on the left	-1
	352		369	346	376		360		361	373								46	60	1	0	3	touch cross , pointing circle	before pointing at the circle touch the cross	-1
	353		370	351	377		361		362	375								128	50	1	0	3	touch triangle , touch cross	before you touch the cross touch the triangle	-1
	354		371	352	378		362		363	376								241	60	1	1	1	pick up triangle , pick up cross	pick up the triangle and then pick up the cross	-1
	355		372	353	379		363		364	377								105	50	1	1	1	put triangle left , push triangle middle	put the triangle on the left then push it to the middle	-1
	360		373	354			364		366	378								53	50	1	0	3	point cross , point circle	point at the cross then point at the circle	-1
	361		374	355			368		367	379								104	60	1	1	1	push circle middle , put circle right	push the circle to the middle and then put it on the right	-1
	362		375	358			369		368									74	50	1	0	3	put triangle middle , put triangle left	put the triangle to the left after having put the triangle to the middle	-1
	363		376	359			370		369									103	50	1	1	1	push circle left , put cross middle	push the circle left put the cross middle	-1
	364		377	361			371		370									55	70	1	0	3	grasp circle , grasp circle	grasp the circle two times	-1
	367		378	362			372		371									308	50	0	1	0	push triangle left	push triangle on the left	-1
	368		379	363			373		372									177	50	1	1	1	put triangle middle , put cross right	put the triangle to the middle and then the cross to the right	-1
	370			364			374		373									197	60	1	0	3	grasp cross , point circle	grasp the red cross and then point the circle	-1
	371			366			375		374									96	50	1	1	1	put cross left , grasp circle	put the cross left and grasp the circle	-1
	372			368			376		375									97	50	1	1	1	put cross left , touch circle	put the cross left and touch the circle	-1
	373			369			377		376									334	70	1	1	1	push cross right , push triangle middle	push the cross on right and push triangle in the middle	-1
	374			370			378		377									340	60	1	1	1	put triangle middle , put triangle left	put the triangle in the middle and put it on left	-1
	375			371			379		378									328	70	1	1	1	hit triangle , put triangle left	hit triangle and put it on the left	-1
	376			372					379									333	70	1	1	1	put triangle left , push triangle middle	put the triangle on left and push it in the middle	-1
	377																	364	60	1	0	3	put cross right , point cross	put the cross on right before point it	-1
	378																	369	60	1	0	3	push circle left , put cross middle	before put the cross in the middle push the circle on the left	-1
	379																	71	50	1	0	3	push triangle middle , put circle middle	first push the triangle in the middle then put the circle in the middle	-1
																		247	60	1	1	1	point triangle , move circle middle	point to the triangle and then move the circle to the middle	-1
																		86	40	1	1	1	touch circle , point circle	touch the circle then point to the circle	-1
Error (percent)	61.58	56.03	58.95	61.93	57.11	54.69	60.53	56.05	60.79	57.63				58.529	2.227			250	50	1	1	1	move cross right , point cross	move the cross to the right then point to it	-1
																		107	50	1	1	1	put triangle middle , put circle left	put the triangle in the middle put the circle on the left	-1
																		271	30	1	0	3	pointting triangle , grasp circle	after pointting to the triangle grasp the circle	-1
																		95	40	1	1	1	point triangle , put circle middle	point to the triangle and then put the circle in the middle	-1
																		219	50	1	0	3	put triangle left , pushing triangle middle	before pushing the triangle to the middle please put it to the left	-1
																		227	50	1	0	3	push circle right , pushing circle left	before pushing the circle to the left please push it to the right	-1
																		195	50	1	0	3	point triangle , grasp circle	first point the triangle and then grasp the circle	-1
																		277	50	1	0	3	pointed triangle , grasp triangle	grasp the triangle after having pointed to it	-1
																		329	30	1	1	1	put triangle middle , put triangle right	put the triangle in the middle and put it in the right	-1
																		82	20	1	1	1	point triangle , touch circle	point to the triangle touch the circle	-1
																		87	20	1	1	1	point triangle , grasp triangle	point to the triangle grasp the triangle	-1
																		88	20	1	1	1	point triangle , touch triangle	point to the triangle touch the triangle	-1
																		99	30	1	1	1	grasp triangle , put triangle left	grasp the triangle and then put it on the left	-1
																		176	20	1	1	1	hit triangle , put triangle left	hit the triangle and put it to the left	-1
																		45	40	1	0	3	grasp cross , point circle	grasp the cross then point at the circle	-1
																		49	40	1	0	3	point triangle , grasping triangle	before grasping the triangle point at it	-1
																		202	40	1	0	3	point triangle , hitting triangle	before hitting the triangle point at it	-1
																		263	30	1	1	1	put circle right , put cross right	put the circle on the right and the cross on the right	-1
																		109	30	1	1	1	push triangle center , put circle middle	push the triangle to the center and put the circle in the middle	-1
																		220	40	1	0	3	push cross right , pushing triangle middle	before pushing the triangle to the middle please push the cross to the right	-1
																		325	20	1	1	1	put cross left , hit circle	put the cross on the left and hit the circle	-1
																		330	40	1	1	1	put circle left , push cross middle	put the circle in left and push the cross in the middle	-1
																		11	10	1	1	1	point triangle , grasp triangle	point to the triangle and then grasp it	-1
																		157	10	1	1	1	point triangle , grasp circle	point the triangle and grasp the circle	-1
																		158	10	1	1	1	point triangle , hit circle	point the triangle and hit the circle	-1
																		159	10	1	1	1	grasp cross , point circle	grasp the cross and point the circle	-1
																		160	10	1	1	1	hit cross , point circle	hit the cross and point the circle	-1
																		162	10	1	1	1	hit circle , point circle	hit the circle and point the circle	-1
																		165	10	1	1	1	grasp triangle , grasp cross	grasp the triangle and grasp the cross	-1
																		239	10	1	1	1	point triangle , grasp triangle	point to the triangle and then grasp it	-1
																		240	10	1	1	1	point triangle , touch triangle	point to the triangle and then touch it	-1
																		232	10	0	1	0	push triangle left	push the triangle over to the left	-1
																		215	40	1	0	3	put triangle middle , pushing cross right	before pushing the cross to the right please put the triangle in the middle	-1
																		35	20	1	1	1	put circle right , put cross right	put both the circle and the cross to the right	-1
																		214	10	1	0	3	hit triangle , putting triangle left	before putting the triangle to the left please hit it	-1
																		261	10	1	1	1	push triangle middle , put circle middle	push the triangle in the middle and put the circle in the middle	-1
																		243	10	1	1	1	point cross , point circle	point to the cross then point to the circle	-1
																		237	10	1	1	1	grasp circle , point circle	grasp the circle and then point to it	-1
																		238	10	1	1	1	touch circle , point circle	touch the circle and then point to it	-1
																		112	20	1	1	1	put triangle middle , put triangle left	put the triangle in the middle then put the triangle on the left	-1
																		293	40	1	0	3	pushing circle left , put cross middle	after pushing the circle to the left put the cross in the middle	-1
																		300	20	1	0	3	push triangle left , push cross left	push both the triangle and the cross to the left	-1
																		335	20	1	1	1	put triangle middle , put circle left	put the triangle in the middle and put the circle on left	-1
																		319	10	1	1	1	point cross , point circle	point the cross and point the circle	-1
																		326	10	1	1	1	put cross right , point cross	put the cross on right and point it	-1
																		5	0	1	1	1	point triangle , grasping circle	point the triangle before grasping the circle	-1
																		6	0	1	1	1	point triangle , touching circle	point the triangle before touching the circle	-1
																		7	0	1	1	1	grasp cross , pointing circle	grasp the cross before pointing the circle	-1
																		13	0	1	1	1	grasp triangle , grasping cross	grasp the triangle before grasping the cross	-1
																		14	0	1	1	1	touch triangle , touching cross	touch the triangle before touching the cross	-1
																		44	0	1	0	3	pointed triangle , touch circle	touch the circle after having pointed the triangle	-1
																		52	0	1	0	3	touch triangle , touch cross	touch the cross after having touch the triangle	-1
																		181	0	1	1	1	put triangle left , push triangle middle	put the triangle to the left and then push it to the middle	-1
																		256	0	1	1	1	push circle middle , put circle left	push the circle to the middle and then put it to the left	-1
																		203	0	1	0	3	grasp triangle , grasp cross	before you grasp the cross please grasp the triangle	-1
																		163	0	1	1	1	point triangle , grasp triangle	point the triangle and grasp it	-1
																		164	0	1	1	1	point triangle , hit triangle	point the triangle and hit it	-1
																		24	0	1	1	1	touch triangle , put triangle left	touch the triangle then put it to the left	-1
																		61	0	1	0	3	grasp triangle , put triangle left	grasp the triangle then put it to the left	-1
																		252	0	1	1	1	touch triangle , move triangle left	touch the triangle then move it to the left	-1
																		153	0	0	1	0	grasp cross	please grasp the red cross	-1
																		191	0	0	0	2	grasp cross	please grasp the red cross	-1
																		81	0	1	1	1	point triangle , grasp circle	point to the triangle and grasp the circle	-1
																		233	0	1	1	1	point triangle , grasp circle	point to the triangle and grasp the circle	-1
																		234	0	1	1	1	point triangle , touch circle	point to the triangle and touch the circle	-1
																		267	0	0	0	2	grasp cross	the cross grasp it	-1
																		268	0	0	0	2	touch cross	the cross touch it	-1
																		76	0	0	1	0	point circle	point to the circle	-1
																		228	0	0	1	0	point circle	point to the circle	-1
																		20	0	1	1	1	put cross left , grasping circle	put the cross to the left before grasping the circle	-1
																		59	0	1	0	3	put cross left , touching circle	put the cross to the left before touching the circle	-1
																		175	0	1	1	1	grasp triangle , put triangle left	grasp the triangle and then put it to the left	-1
																		36	0	1	1	1	put triangle middle , put triangle left	put the triangle in the middle then put the triangle to the left	-1
																		259	0	1	1	1	put cross middle , put circle left	put the cross in the middle and put the circle on the left	-1
																		221	0	1	0	3	put triangle middle , putting circle left	before putting the circle to the left put the triangle to the middle	-1
																		231	0	0	1	0	put cross right	put the cross on the right	-1
																		92	0	1	1	1	point cross , point cross	point to the cross twice	-1
																		244	0	1	1	1	point cross , point cross	point to the cross twice	-1
																		58	0	1	0	3	put cross left , grasp circle	put the cross to the left then grasp the circle	-1
																		249	0	1	1	1	move cross left , touch circle	move the cross to the left then touch the circle	-1
																		0	0	0	1	0	point circle	point the circle	-1
																		1	0	0	1	0	grasp cross	grasp the cross	-1
																		2	0	0	1	0	touch cross	touch the cross	-1
																		3	10	0	1	0	put cross right	put the cross to the right	-1
																		4	10	0	1	0	push triangle left	push the triangle to the left	-1
																		77	0	0	1	0	grasp cross	grasp the cross	-1
																		78	0	0	1	0	touch cross	touch the cross	-1
																		118	10	0	0	2	push triangle left	push the triangle to the left	-1
																		154	0	0	1	0	hit cross	hit the cross	-1
																		229	0	0	1	0	grasp cross	grasp the cross	-1
																		230	0	0	1	0	touch cross	touch the cross	-1
																		313	0	1	1	1	grasp circle , point circle	grasp circle and point it	-1
																		315	0	1	1	1	point triangle , grasp triangle	point triangle and grasp it	-1
																		316	0	1	1	1	point triangle , hit triangle	point triangle and hit it	-1
																		337	10	1	1	1	push triangle middle , put circle middle	push the triangle on the middle and put the circle in the middle	-1
																		345	0	0	0	2	put cross right	on the right put the cross	-1
																		346	10	0	0	2	push triangle left	on the left push triangle	-1
																		356	0	1	0	3	hit triangle , hit cross	hit the triangle before hit the cross	-1
																		17	0	1	1	1	grasp circle , grasp circle	grasp the circle twice	-1
																		56	0	1	0	3	touch circle , touch circle	touch the circle twice	-1
																		75	0	1	0	3	push circle right , push circle left	push the circle to the right then push the circle to the left	-1
																		93	0	1	1	1	grasp circle , grasp circle	grasp the circle twice	-1
																		94	0	1	1	1	touch circle , touch circle	touch the circle twice	-1
																		106	0	1	1	1	push cross right , push triangle middle	push the cross to the right and push the triangle to the middle	-1
																		111	0	1	1	1	put circle right , put circle right	put the circle to the right and put the circle to the right	-1
																		113	0	1	1	1	push circle right , push circle left	push the circle to the right then push the circle to the left	-1
																		168	0	1	1	1	point cross , point cross	point twice the cross	-1
																		169	0	1	1	1	grasp circle , grasp circle	grasp twice the circle	-1
																		186	0	1	1	1	push triangle left , push cross left	push the triangle to the left and push the cross to the left	-1
																		246	0	1	1	1	touch circle , touch circle	touch the circle twice	-1
																		258	0	1	1	1	push cross right , push triangle middle	push the cross to the right and push the triangle to the middle	-1
																		262	0	1	1	1	push triangle left , push cross left	push the triangle to the left and push the cross to the left	-1
																		265	0	1	1	1	push circle right , push circle left	push the circle to the right then push the circle to the left	-1
																		275	0	1	0	3	grasped circle , point circle	point to the circle after having grasped it	-1
																		276	0	1	0	3	touched circle , point circle	point to the circle after having touched it	-1
																		278	0	1	0	3	touched triangle , touch triangle	touch the triangle after having touched it	-1
																		287	0	1	0	3	moving cross left , touch circle	after moving the cross to the left touch the circle	-1
																		291	0	1	0	3	move cross center , moving cross right	before moving the cross to the right move the cross to the center	-1
																		292	0	1	0	3	move cross left , moving circle middle	before moving the circle to the middle move the cross to the left	-1
																		304	0	0	1	0	point circle	point circle	-1
																		305	0	0	1	0	grasp cross	grasp cross	-1
																		306	0	0	1	0	hit cross	hit cross	-1
																		307	0	0	1	0	put cross right	put the cross on the right	-1
																		309	0	1	1	1	point triangle , grasp circle	point triangle and grasp circle	-1
																		310	0	1	1	1	point triangle , hit circle	point triangle and hit circle	-1
																		311	0	1	1	1	grasp cross , point circle	grasp cross and point circle	-1
																		312	0	1	1	1	hit cross , point circle	hit cross and point circle	-1
																		314	0	1	1	1	hit circle , point circle	hit the circle and point it	-1
																		317	0	1	1	1	grasp triangle , grasp cross	grasp triangle and grasp cross	-1
																		318	0	1	1	1	hit triangle , hit cross	hit triangle and hit cross	-1
																		320	0	1	1	1	point cross , point cross	point cross two times	-1
																		321	0	1	1	1	grasp circle , grasp circle	grasp circle two times	-1
																		342	0	0	0	2	pointed circle	circle is pointed	-1
																		343	0	0	0	2	pointed cross	cross is pointed	-1
																		344	0	0	0	2	hit cross	cross is hit	-1
																		347	0	1	0	3	point triangle , grasp circle	before grasp circle point triangle	-1
																		348	0	1	0	3	point triangle , hit circle	before hit circle point triangle	-1
																		349	0	1	0	3	point circle , grasp cross	before grasp cross point circle	-1
																		350	0	1	0	3	point circle , hit cross	before hit cross point circle	-1
																		357	0	1	0	3	point cross , point circle	before point circle point cross	-1
																		358	10	1	0	3	point cross , point cross	two times point cross	-1
																		359	10	1	0	3	grasp circle , grasp circle	two times grasp circle	-1
																		365	20	1	0	3	grasp triangle , put triangle left	before put the triangle on left grasp it	-1
