# Supplementary material for: Exploring the acquisition and production of grammatical constructions through human-robot interaction with echo state networks
Source: Front Neurorobot. 2014 May 6;8:16. doi: 10.3389/fnbot.2014.00016 (PMC4018555; doi:10.3389/fnbot.2014.00016)
Supplement: Supplementary file 10 [file DataSheet10.XLSX]

## Sheet: Feuil1
SM5.4: Summary Generalization LOOCV test 1000N 373 corpus
SEED:	100	101	200	201	300	301	400	401	500	501				AVERAGE	STD DEV		NB SIM =	Sentence	PERCENTAGE FAILURE	2verbs	Simple sent.	Condition	Expected	Input	Condition+rejected
PERCENT:	39.14	42.63	41.56	40.21	43.16	41.82	41.23	42.9	39.68	45.04				41.737	1.373		10	15	100	1	1	1	pointed cross , point circle	point at the circle after having pointed at the cross	1
MISMATCH:	8	8	8	8	8	8	8	8	8	9								19	100	1	1	1	touch triangle , putting circle middle	touch the triangle before putting the circle in the middle	1
	9	9	9	9	12	9	9	9	9	10								21	100	1	1	1	put cross left , touch circle	touch the circle after having put the cross to the left	1
	10	10	10	10	15	10	10	12	10	12								23	100	1	1	1	grasp triangle , put triangle left	grasp the triangle before having put it to the left	1
	12	12	15	12	18	12	12	15	11	15								25	100	1	1	1	put triangle middle , put cross right	put the triangle in the middle then put the cross to the right	1
	15	15	16	15	19	15	15	16	12	16				Rejected	Total	Percent		26	100	1	1	1	put circle left , pushing cross middle	put the circle to the left before pushing the cross to the middle	1
	16	16	18	19	21	16	16	19	15	18			Simple sent. Single action (condition 0)	2	25	8		28	100	1	1	1	push cross middle , put cross right	push the cross to the middle then put it back to the right	1
	18	18	19	21	22	18	18	21	16	19			Simple sent. Double action (condition 1)	41	161	25.4658		32	100	1	1	1	put cross right , push cross right	put the cross to the right then push it around	1
	19	19	21	22	23	19	19	23	18	21			Elaborate sent. Simple action (condition 2)	7	25	28		34	100	1	1	1	push triangle left , push cross left	push the triangle and the cross to the left	1
	21	21	22	23	25	21	21	25	19	23			Elaborate sent. Double action (condition 3)	80	162	49.3827		37	100	1	1	1	push circle right , pushing circle left	push the circle to the right before pushing it to the left	1
	22	23	23	25	26	22	23	26	21	25				130				38	100	0	0	2	point circle	point the circle with your index finger	2
	23	25	25	26	27	23	25	27	22	26				130				41	100	0	0	2	put cross right	could you slowly put the cross to the right	2
	25	26	26	27	28	25	26	28	23	27			Check	1				42	100	0	0	2	push triangle left	using your fingers push the triangle to the left	2
	26	27	27	28	29	26	27	29	25	28								43	100	1	0	3	point triangle , grasping circle	point the triangle before grasping the circle with the same hand	3
	27	28	28	30	30	27	28	30	26	31								51	100	1	0	3	grasp triangle , grasp cross	grasp the triangle then the cross	3
	28	31	29	31	31	28	30	31	27	32								57	100	1	0	3	put circle middle , putting triangle middle	put the circle at the middle before putting the triangle in the middle	3
	29	32	31	32	32	30	31	32	28	33								64	100	1	0	3	putting circle left , push cross middle	push the cross in the middle after putting the circle on the left	3
	30	33	32	33	33	31	32	33	29	34								65	100	1	0	3	pushed circle left , put cross middle	put the cross in the middle when you have pushed the circle to the left	3
	31	34	33	34	34	32	33	34	30	37								66	100	1	0	3	pushed circle middle , put circle right	put the circle back to the right after having pushed it to the middle	3
	32	37	34	37	37	33	34	35	31	38								67	100	1	0	3	put triangle left , push triangle middle	push the triangle in the middle after having put it to the left	3
	33	38	37	38	38	34	37	37	32	39		Percent of sentence recognized at least once:						69	100	1	0	3	put triangle middle , put circle left	put the circle to the left after having first put the triangle in the middle	3
	34	39	38	39	39	35	38	38	34	40					65.1475			70	100	1	0	3	put cross right , push cross	push the cross after having put it to the right	3
	37	40	39	40	40	37	39	39	37	41				error best	34.8525			72	100	1	0	3	push triangle left , push cross left	push the triangle to the left then push also the cross to the left	3
	38	41	40	41	41	38	40	40	38	42								73	100	1	0	3	put circle right , put cross right	put to the cross to the right after having put the circle there as well	3
	39	42	41	42	42	40	41	41	39	43								79	100	0	1	0	put cross right	put the cross right	0
	40	43	42	43	43	41	42	42	40	44			Nb Sim	NB Sentence rejected:				80	100	0	1	0	push triangle left	push the triangle left	0
	41	45	43	45	46	42	43	43	41	47			1	227				83	100	1	1	1	grasp cross , point circle	grasp the cross point to the circle	1
	42	46	47	46	48	43	45	45	42	48			2	192				84	100	1	1	1	touch cross , point circle	touch the cross point to the circle	1
	43	47	48	47	50	46	46	46	43	49			3	174				85	100	1	1	1	grasp circle , point circle	grasp the circle point to the circle	1
	46	48	49	48	51	48	48	48	44	51			4	166				90	100	1	1	1	touch triangle , touch cross	touch the triangle touch the cross	1
	47	50	50	49	53	49	49	50	45	54			5	158				98	100	1	1	1	put cross right , point cross	put the cross right and point to the cross	1
	50	51	51	50	54	50	51	51	46	55			6	151				110	100	1	1	1	push triangle left , push cross left	push the triangle to the left then push the cross to the left	1
	51	54	54	51	55	51	54	54	47	57			7	146				114	100	0	0	2	point circle	there is a circle point to it	2
	53	55	55	53	57	54	57	57	48	60			8	142				121	100	1	0	3	grasp cross , point circle	after weve grasp the cross then point to the circle	3
	54	57	57	54	60	57	60	60	50	62			9	134				122	100	1	0	3	touch cross , point circle	first touch the cross and then next point to the circle	3
	57	62	60	55	62	60	62	62	51	63			10	130				123	100	1	0	3	grasp circle , point circle	you should first grasp the circle and then point to it afterwards	3
	60	63	63	57	64	62	63	63	53	64								124	100	1	0	3	touch circle , point circle	to do things first touch the circle and then point to the circle	3
	62	64	64	60	65	64	64	64	54	65								125	100	1	0	3	point triangle , grasp triangle	please point to the triangle and after youve done that grasp the triangle	3
	63	65	65	62	66	65	65	65	57	66								126	100	1	0	3	point triangle , touch triangle	you can point to the triangle and next you can touch to the triangle	3
	64	66	66	63	67	66	66	66	60	67								127	100	1	0	3	grasp triangle , grasp cross	frist of all grasp the triangle and finally grasp the cross	3
	65	67	67	64	68	67	67	67	62	68								129	100	1	0	3	point cross , point circle	point to two things first the cross and then the circle	3
	66	68	68	65	69	68	68	68	63	69								131	100	1	0	3	grasp circle , grasp circle	grasp the circle and then when youve finished grasp the circle again	3
	67	69	69	66	70	69	69	69	64	70								132	100	1	0	3	touch circle , touch circle	touch the circle once and then afterwards touch it again	3
	68	70	70	67	72	70	70	70	65	71								133	100	1	0	3	point triangle , put circle middle	frist point to the triangle and next please put the circle in the middle	3
	69	72	71	68	73	71	71	72	66	72								134	100	1	0	3	put cross left , grasp circle	put the cross over to the left and then once youve done that grasp the circle	3
	70	73	72	69	74	72	72	73	67	73								135	100	1	0	3	put cross left , touch circle	put the cross on the left and this time touch the circle	3
	71	74	73	70	79	73	73	74	69	79								137	100	1	0	3	grasp triangle , put triangle left	the first thing to do with the triangle is to grasp it and then to put it on the left	3
	72	79	79	71	80	79	74	79	70	80								138	100	1	0	3	touch triangle , put triangle left	first of all touch the triangle and then put it over on the left	3
	73	80	80	72	83	80	79	80	72	83								140	100	1	0	3	put circle left , push cross middle	once you have put the circle on the left you can push the cross to the middle	3
	74	83	83	73	84	83	80	83	73	84								141	100	1	0	3	push circle left , put cross middle	first push the circle to the left and afterwards put the cross in the middle of the table	3
	79	84	84	74	85	84	83	84	74	85								142	100	1	0	3	push circle middle , put circle right	push the circle into the middle and then put it back on the right	3
	80	85	85	79	86	85	84	85	79	89								143	100	1	0	3	put triangle left , push triangle middle	push the triangle to the middle once you have put it on the left	3
	82	89	89	80	89	89	85	89	80	90								144	100	1	0	3	push cross right , push triangle middle	first push the cross over to the right and then push the triangle into the middle	3
	83	90	90	83	90	90	86	90	83	91								146	100	1	0	3	put cross right , push cross right	first of all put the cross on the right and then push the cross around onto the right again	3
	84	95	91	84	91	91	89	91	84	98								147	100	1	0	3	pushing triangle center , putting circle center	move two objects to the same place by pushing the triangle to the center and then putting the circle in the center	3
	85	98	95	85	95	98	90	96	85	99								148	100	1	0	3	push triangle left , push cross left	you need to push two objects to the left first the triangle then the cross	3
	87	99	98	89	98	100	91	97	86	100								149	100	1	0	3	put circle right , put cross right	put both the cross and the circle to the right start with the circle	3
	88	100	100	90	101	101	95	98	89	101								150	100	1	0	3	put triangle middle , put triangle left	youre going to put the triangle on the left but first you have to put the triangle in the middle	3
	89	101	101	96	102	103	96	100	90	103								151	100	1	0	3	push circle right , push circle left	push the circle in two directions first push it to the right and afterwards push it to the left	3
	90	102	103	97	103	104	97	101	91	104								161	100	1	1	1	grasp circle , point circle	grasp and point the circle	1
	91	104	105	98	108	108	98	102	95	107								166	100	1	1	1	hit triangle , hit cross	hit the triangle and then the cross	1
	96	108	107	102	110	110	100	105	96	108								172	100	1	1	1	push cross left , grasp circle	push the cross on my left and then grasp the circle	1
	97	109	108	103	114	112	101	108	97	110								181	100	1	1	1	push cross right , push triangle middle	push the red cross to the right and then push the triangle to the middle	1
	98	110	110	104	115	114	103	110	98	112								182	100	1	1	1	put triangle middle , put circle left	put the triangle to the middle and the circle to the left	1
	99	114	114	105	116	115	104	114	100	114								185	100	1	1	1	push circle right , push circle left	push the circle to the right and the to the left	1
	102	115	116	107	119	116	105	115	101	115								189	100	0	0	2	put cross right	put the red cross on the empty space on my right	2
	103	117	117	110	120	117	107	116	103	116								195	100	1	0	3	grasp circle , point circle	before you point the circle grasp it	3
	105	119	119	112	121	119	108	117	104	117								202	100	1	0	3	grasp circle , grasp circle	grasp twice the circle in the middle	3
	108	120	120	114	122	120	109	119	108	119								203	100	1	0	3	hit circle , hit circle	hit the blue circle a first time and then a second time	3
	110	121	121	116	123	121	110	120	109	121								207	100	1	0	3	push cross right , pointing cross	before pointing the red cross please push it to the right	3
	114	122	122	119	124	122	114	121	110	122								208	100	1	0	3	grasping triangle , put triangle left	after grasping the triangle put it to the left	3
	115	123	123	120	125	123	115	122	112	123								216	100	1	0	3	rotating cross , put cross right	before rotating the red cross on itself please put it to the right	3
	116	124	124	121	126	124	116	123	114	124								238	100	1	1	1	pick up circle , pick up circle	pick up the circle twice	1
	117	125	125	122	127	125	117	124	115	125								244	100	1	1	1	pick up triangle , move triangle left	pick up the triangle then move it left	1
	119	126	126	123	128	126	119	125	116	126								246	100	1	1	1	move triangle center , move cross right	move the triangle to the center and the cross to the right	1
	120	127	127	124	129	127	120	126	117	127								247	100	1	1	1	move circle left , move cross middle	move the circle to the left then the cross to the middle	1
	121	129	128	125	130	128	121	127	119	129								250	100	1	1	1	put triangle left , push triangle middle	put the triangle on the left and then push it in the middle	1
	122	130	129	126	131	129	122	128	120	131								253	100	1	1	1	put cross left , push cross left	put the cross on the left and push it back to the left	1
	123	131	130	127	132	130	123	129	121	132								262	100	0	0	2	put cross right	the cross put it on the right	2
	124	132	131	128	133	131	124	130	122	133								265	100	1	0	3	pointed triangle , touch circle	touch the circle after youve pointed the triangle	3
	125	133	132	129	134	132	125	131	123	134								267	100	1	0	3	touching cross , point circle	after touching the cross point to the circle	3
	126	134	133	130	135	133	126	132	124	135								275	100	1	0	3	point cross , point cross	point to the cross then do it again	3
	127	135	134	131	136	134	127	133	125	136								276	100	1	0	3	pick up circle , pick up circle	pick up the circle twice in a row	3
	128	136	135	132	137	135	128	134	126	137								277	100	1	0	3	touch circle , touch circle	the circle touch it twice	3
	129	137	136	133	138	136	129	135	127	138								282	100	1	0	3	pick triangle up , moving triangle left	before moving the triangle left pick it up	3
	130	138	137	134	140	137	130	136	129	140								283	100	1	0	3	touch triangle , move triangle left	touch and move the triangle to the left	3
	131	139	138	135	141	138	131	137	130	141								287	100	1	0	3	pushing circle middle , put circle left	after pushing the circle to the middle put it back on the left	3
	132	140	139	136	142	139	132	138	131	142								290	100	1	0	3	put cross middle , put circle left	put the cross on the middle and the circle on the left	3
	133	141	140	137	143	140	133	139	132	143								291	100	1	0	3	putting cross left , push cross left	push the cross around the left after putting it first on the left	3
	134	142	141	138	144	141	134	140	133	144								292	100	1	0	3	push triangle middle , putting circle middle	push to the triangle to the middle followed by putting the circle to the middle	3
	135	143	142	139	145	142	135	141	134	146								296	100	1	0	3	push circle left , push circle right	push the circle to the left and then all the way to the right	3
	136	144	143	140	146	143	136	142	135	147								316	100	1	1	1	point triangle , put circle middle	point triangle and put circle in the middle	1
	137	145	144	141	147	144	137	143	136	148								331	100	1	1	1	push triangle left , push cross left	push triangle and push cross in left	1
	138	146	145	142	148	146	138	144	137	149								332	100	1	1	1	put circle right , put circle right	put the cross in right and put the circle in right	1
	139	147	146	143	149	147	139	145	138	150								344	100	1	0	3	grasp circle , point circle	before point it grasp circle	3
	140	148	147	144	150	148	140	146	139	151								348	100	1	0	3	grasp triangle , grasp cross	grasp triangle before the cross	3
	141	149	148	145	151	149	141	147	140	152								355	100	1	0	3	put cross left , grasp circle	grasp the circle but before put the cross on the left	3
	142	150	149	146	152	150	142	148	141	161								356	100	1	0	3	put cross left , hit circle	before hit the circle put the cross on the left	3
	143	151	150	147	155	151	143	149	142	166								361	100	1	0	3	put cross left , push cross middle	on the left put the cross and push it in the middle	3
	144	152	151	148	156	152	144	150	143	167								363	100	1	0	3	push circle middle , put circle right	before put in the right push the circle in the middle	3
	145	155	152	149	161	153	145	151	144	170								364	100	1	0	3	put triangle left , push triangle middle	on left put the triangle and push it in the middle	3
	146	156	161	150	166	155	146	152	145	171								365	100	1	0	3	push cross right , push triangle middle	push the cross on right and triangle in the middle	3
	147	161	166	151	167	156	147	155	146	172								366	100	1	0	3	put triangle middle , put circle left	on the middle put the triangle and put the circle in left	3
	148	166	167	152	171	161	148	156	147	174								369	100	1	0	3	push triangle left , push cross left	in left push the triangle and the cross	3
	149	167	172	155	172	166	149	161	148	178								370	100	1	0	3	put circle right , put cross right	put the circle and the cross in right	3
	150	171	173	156	173	167	150	166	149	179								371	100	1	0	3	put triangle middle , put triangle left	before put the triangle on left put it in the middle	3
	151	172	174	161	174	171	151	171	150	181								31	100	1	1	1	put triangle middle , put circle left	firstly put the triangle in the middle then put the circle to the left	1
	155	174	177	166	178	172	152	172	151	182								40	100	0	0	2	touch cross	touch the cross with your palm	2
	156	177	178	171	179	173	161	173	152	183								54	100	1	0	3	point cross , point cross	point at the cross two times in a row	3
	161	178	181	172	181	174	166	174	155	185								89	100	1	1	1	grasp triangle , grasp cross	grasp this triangle grasp the cross	1
	166	179	182	173	182	177	167	178	156	186								136	100	1	0	3	put cross right , point cross	once you have put the cross on the right point to it	3
	167	181	183	174	183	178	170	179	161	188								196	100	1	0	3	point triangle , grasping triangle	before grasping the triangle on my left point at it	3
	170	182	185	178	185	179	171	180	166	189								272	100	1	0	3	picking up triangle , pick up cross	after picking up the triangle pick up the cross	3
	171	183	186	179	186	181	172	181	167	192								279	100	1	0	3	move cross left , pick up circle	before you pick up the circle move the cross to the left	3
	172	185	188	181	188	182	174	182	170	193								315	100	1	1	1	hit circle , hit circle	hit circle hit circle	1
	174	186	189	182	189	183	178	183	171	194								329	100	1	1	1	put cross right , push cross right	put the cross on right and push it in right too	1
	176	188	190	183	190	185	179	185	172	195								354	100	1	0	3	point triangle , put circle middle	before put circle in the middle point the triangle	3
	178	189	192	185	192	186	181	186	173	196								368	100	1	0	3	push triangle middle , put circle right	in first push the triangle in middle and put the circle in the right	3
	179	190	194	186	194	187	182	188	174	197								27	100	1	1	1	push circle left , put cross middle	push the circle to the left then put the cross in the middle	1
	181	193	195	188	195	188	183	189	177	199								367	100	1	0	3	put cross here , push cross right	before push the cross on right put it here	3
	182	194	196	189	196	189	185	190	178	200								174	100	1	1	1	put cross right , point cross	put the red cross to the right and point at it	1
	183	195	197	190	200	191	186	191	179	201								241	100	1	1	1	move cross left , pick up circle	move the cross to the left and then pick up the circle	1
	185	196	199	192	202	192	188	192	181	202								294	100	1	0	3	put circle right , put cross right	put both the circle and the cross on the right	3
	188	200	200	194	203	193	189	193	182	203								119	100	1	0	3	point triangle , grasp circle	point to the triangle and then after that grasp the circle	3
	189	202	201	195	204	194	190	194	183	204								289	100	1	0	3	pushing triangle right , push cross middle	after pushing the triangle to the right push the cross to the middle	3
	190	203	202	196	205	195	191	195	185	205								205	100	1	0	3	pushing cross left , grasp circle	after pushing the red cross on my left please grasp the circle	3
	191	205	203	197	206	196	192	196	186	206								211	100	1	0	3	putting circle left , push cross middle	after putting the blue circle to the left push the cross to the middle	3
	192	206	204	199	207	197	193	199	189	207								178	100	1	1	1	put circle left , push cross middle	put the circle to the left and push the cross to the middle	1
	193	207	205	200	208	199	195	200	192	208								183	100	1	1	1	push triangle middle , put circle middle	push the triangle to the middle and put the circle to the middle	1
	194	208	206	201	209	200	196	202	194	210								248	100	1	1	1	push circle left , move cross middle	push the circle to the left and move the cross to the middle	1
	195	210	207	202	211	201	197	203	195	211								8	90	1	1	1	touch cross , pointing circle	touch the cross before pointing at the circle	-1
	196	211	208	203	212	202	200	204	196	212								9	90	1	1	1	grasp cross , pointing cross	grasp the cross before pointing at it	-1
	199	212	210	204	213	203	201	205	199	216								33	90	1	1	1	push triangle middle , put circle middle	push the triangle in the middle then put circle in the middle	-1
	200	213	211	205	216	204	202	206	201	218								39	90	0	0	2	grasp cross	could you please grasp the cross	-1
	201	216	212	207	218	205	203	207	202	219								48	90	1	0	3	touch circle , pointing circle	before pointing at the circle touch at the circle	-1
	202	218	216	208	219	207	204	208	203	228								60	90	1	0	3	put cross right , point cross	point at the cross after having put it to the right	-1
	203	219	217	210	220	208	205	209	204	229								108	90	1	1	1	put cross right , push cross right	put the cross on the right then push the cross to the right	-1
	204	220	218	211	228	210	206	210	205	234								116	90	0	0	2	touch cross	touch on the cross	-1
	205	235	219	212	229	211	207	211	206	235								130	90	1	0	3	point cross , point cross	do not point to the circle but point to the cross twice	-1
	207	238	228	213	235	212	208	216	207	238								171	90	1	1	1	point triangle , put circle middle	point at the triangle and then put the circle to the middle	-1
	208	240	229	216	238	213	209	217	208	240								200	90	1	0	3	point cross , point circle	point the red cross on my right and then point the circle	-1
	211	241	235	217	241	216	210	219	211	241								219	90	1	0	3	put triangle middle , put triangle right	put the triangle to the middle and to the right	-1
	212	243	236	218	244	217	211	234	212	244								235	90	1	1	1	touch triangle , touch cross	touch the triangle then touch the cross	-1
	213	244	238	219	246	218	212	235	216	246								259	90	0	0	2	point circle	the circle point to it	-1
	216	246	240	220	247	219	216	238	217	247								263	90	0	0	2	push triangle left	the triangle push it over to the left	-1
	217	247	241	228	248	220	217	241	218	248								281	90	1	0	3	moved cross right , point cross	point to the cross after having moved it to the right	-1
	218	248	243	229	250	228	218	243	219	250								295	90	1	0	3	move triangle middle , move triangle left	move the triangle to the middle and to the left	-1
	219	250	244	234	253	229	228	244	228	253								179	90	1	1	1	push circle left , put cross middle	push the blue circle to the left and put the red cross to the middle	-1
	220	253	246	235	254	238	229	246	229	259								192	90	1	0	3	point triangle , hit circle	before you hit the circle point the triangle please	-1
	225	256	247	238	256	240	235	247	232	262								212	90	1	0	3	push circle left , putting cross middle	before putting the red cross to the middle please push the blue circle to the left	-1
	228	257	248	240	257	241	238	248	233	263								218	90	1	0	3	putting circle right , put cross right	after putting the circle to the right put the cross to the right too	-1
	229	259	250	241	259	244	241	249	234	265								257	90	1	1	1	put triangle middle , put triangle left	put the triangle in the middle then put it on the left	-1
	234	262	253	243	262	246	243	250	235	267								324	90	1	1	1	push circle left , put cross middle	push the circle on the left and put the cross in the middle	-1
	235	263	257	244	263	247	244	253	238	270								372	90	1	0	3	push circle right , push circle left	push the circle on right before push it in left	-1
	238	265	262	246	265	248	246	257	240	272								68	90	1	0	3	pushed cross right , push triangle middle	push the triangle in the middle after having pushed the cross to the right	-1
	241	267	263	247	266	250	247	259	241	273								120	90	1	0	3	point triangle , touch circle	first point the triangle then you can touch the circle	-1
	244	270	264	248	267	253	248	262	243	275								194	90	1	0	3	hit cross , point circle	before you point the circle please hit the cross	-1
	246	272	265	250	270	256	250	263	244	276								204	90	1	0	3	point triangle , putting circle middle	before putting the circle to the middle please point at the triangle	-1
	247	273	266	253	272	257	253	265	246	277								62	90	1	0	3	touched triangle , put triangle left	put the triangle to the left after having touched it	-1
	248	274	267	257	274	259	257	266	247	278								188	90	0	0	2	hit cross	hit the red cross on my right	-1
	250	275	270	259	275	262	259	267	248	279								12	90	1	1	1	pointed triangle , touch triangle	touch the triangle after having pointed at it	-1
	253	276	272	262	276	263	262	272	250	281								334	90	1	1	1	push circle right , push circle left	push circle on right and push circle on left	-1
	256	277	274	263	277	265	263	274	253	282								152	90	0	1	0	point circle	point the circle on my left	-1
	257	279	275	265	278	266	265	275	257	283								186	90	0	0	2	point circle	point the circle on my left	-1
	259	281	276	266	279	267	267	276	259	286								327	90	1	1	1	push cross right , push triangle middle	push the cross on right and push triangle in the middle	-1
	262	282	277	267	281	272	270	277	262	287								91	80	1	1	1	point cross , point circle	point to the cross point to the circle	-1
	263	283	278	270	282	273	272	279	265	289								167	80	1	1	1	point cross , point circle	point the red cross and point the circle	-1
	264	286	279	272	283	275	273	282	266	290								228	80	1	1	1	grasp cross , point circle	grasp the cross and point to the circle	-1
	265	287	281	274	287	276	274	283	267	291								229	80	1	1	1	touch cross , point circle	touch the cross and point to the circle	-1
	266	289	282	275	288	277	275	287	270	292								274	80	1	0	3	pointting cross , point circle	after pointting to the cross point to the circle	-1
	267	290	283	276	289	278	276	288	272	294								320	80	1	1	1	grasp triangle , put triangle left	after grasp the triangle put it on the left	-1
	272	291	286	277	290	279	277	289	273	295								345	80	1	0	3	hit circle , point circle	before point the circle hit it	-1
	273	292	287	278	291	281	278	290	274	296								117	80	0	0	2	put cross right	put the cross over on the right	-1
	274	294	288	279	292	282	279	291	275	315								101	80	1	1	1	put triangle middle , put cross right	put the triangle in the middle and then put the cross on the right	-1
	275	295	289	281	294	283	281	292	276	316								278	80	1	0	3	pointed triangle , move circle middle	move the circle to the middle after having pointed to the triangle	-1
	276	296	290	282	295	287	282	293	277	317								326	80	1	1	1	put triangle left , push triangle middle	put the triangle on left and push it in the middle	-1
	277	315	291	283	296	288	283	294	278	320								346	80	1	0	3	point triangle , grasp triangle	before grasp triangle point it	-1
	278	316	292	286	301	289	286	295	279	321								347	80	1	0	3	hit triangle , point triangle	before point triangle hit it	-1
	279	317	294	287	315	290	287	296	281	324								139	80	1	0	3	put triangle middle , put cross right	after youve put the triangle in the middle you can put the cross on the right	-1
	281	320	295	289	316	291	288	315	282	326								46	80	1	0	3	touch cross , pointing circle	before pointing at the circle touch the cross	-1
	282	323	296	290	320	292	289	316	283	327								115	80	0	0	2	grasp cross	grasp that cross over there	-1
	283	324	315	291	321	293	290	317	287	329								333	80	1	1	1	put triangle middle , put triangle left	put the triangle in the middle and put it on left	-1
	287	325	316	292	323	294	291	320	288	331								10	80	1	1	1	touch circle , point circle	touch the circle then point at it	-1
	288	326	317	294	324	295	292	324	289	332								357	80	1	0	3	put cross right , point cross	put the cross on right before point it	-1
	289	327	320	295	325	296	294	325	290	334								50	80	1	0	3	point triangle , touch triangle	point at the triangle then touch the triangle	-1
	290	328	322	296	327	315	296	326	291	344								145	80	1	0	3	put triangle middle , put circle left	after youve put the triangle in the middle put the circle on the left	-1
	291	329	323	315	328	316	315	327	292	348								360	80	1	0	3	put triangle middle , put cross right	before put the cross in right put the triangle in the middle	-1
	292	331	324	316	329	317	316	329	294	351								103	80	1	1	1	push circle left , put cross middle	push the circle left put the cross middle	-1
	294	332	325	320	331	321	317	331	295	352								317	80	1	1	1	put cross left , grasp circle	put the cross in left and grasp the circle	-1
	295	333	326	321	332	324	319	332	296	353								16	80	1	1	1	point cross , point cross	point twice at the cross	-1
	296	339	327	324	333	327	321	333	315	354								18	80	1	1	1	touch circle , touch circle	touch the circle then touch it again	-1
	315	344	329	326	334	329	326	334	316	355								63	80	1	0	3	put triangle middle , putting cross right	before putting the cross to the right put the triangle in the middle	-1
	316	345	331	327	344	331	327	344	317	356								362	80	1	0	3	push circle left , put cross middle	before put the cross in the middle push the circle on the left	-1
	317	346	332	328	346	332	329	345	320	358								199	70	1	0	3	hit triangle , hitting cross	before hitting the red cross please hit the triangle	-1
	318	347	333	329	347	333	331	346	321	360								266	70	1	0	3	grasp cross , pointting circle	grasp the cross before pointting to the circle	-1
	320	348	334	330	348	334	332	347	323	361								321	70	1	1	1	hit triangle , put triangle left	hit triangle and put it on the left	-1
	321	353	339	331	354	344	333	348	324	363								100	70	1	1	1	touch triangle , put triangle left	touch the triangle then put it on the left	-1
	324	354	344	332	355	345	334	354	325	364								128	70	1	0	3	touch triangle , touch cross	before you touch the cross touch the triangle	-1
	325	355	345	333	356	346	344	355	326	365								288	70	1	0	3	putting triangle , push triangle middle	after putting the triangle then push it back to the middle	-1
	326	356	346	334	357	347	345	356	327	366								30	70	1	1	1	push cross right , push triangle middle	first push the cross to the right then push the triangle to the middle	-1
	329	357	347	339	359	348	346	359	329	367								190	70	0	0	2	push triangle left	on my left push the triangle	-1
	331	358	348	344	360	353	347	360	331	368								270	70	1	0	3	pointed triangle , grasp triangle	grasp the triangle after having pointed to it	-1
	332	360	354	345	361	354	348	361	332	369								155	70	0	1	0	put cross right	put the cross on my right	-1
	333	361	355	346	363	355	353	362	334	370								156	70	0	1	0	push triangle left	push the triangle on my left	-1
	334	362	356	347	364	356	354	363	344	371								217	70	1	0	3	pushing triangle middle , put circle middle	after pushing the triangle to the middle please put the circle to the middle	-1
	344	363	357	348	365	357	355	364	345	372								201	70	1	0	3	point cross , point cross	point the cross and point it again	-1
	345	364	360	351	366	360	356	365	348									74	70	1	0	3	put triangle middle , put triangle left	put the triangle to the left after having put the triangle to the middle	-1
	346	365	361	352	367	361	357	366	353									206	70	1	0	3	putting cross left , hit circle	after putting the red cross to the left please hit the blue circle	-1
	347	366	362	354	368	362	361	367	354									210	70	1	0	3	put triangle middle , pushing cross right	before pushing the cross to the right please put the triangle in the middle	-1
	348	367	363	355	369	363	362	368	355									193	60	1	0	3	grasp cross , point circle	grasp the red cross and then point the circle	-1
	353	368	364	356	370	364	363	369	356									240	60	1	1	1	point triangle , move circle middle	point to the triangle and then move the circle to the middle	-1
	354	369	365	357	371	365	364	370	357									273	60	1	0	3	touch cross , touching triangle	before touching the triangle touch the cross	-1
	355	370	366	361	372	366	365	371	359									353	60	1	0	3	hit circle , hit circle	before hit the circle hit the circle	-1
	356	371	367	362		367	366	372	360									71	60	1	0	3	push triangle middle , put circle middle	first push the triangle in the middle then put the circle in the middle	-1
	357	372	368	363		368	367		361									47	60	1	0	3	grasp circle , pointing circle	before pointing at the circle grasp it	-1
	360		369	364		369	368		362									325	60	1	1	1	push circle middle , put circle right	push the circle in the middle and put it in the right	-1
	361		370	365		370	369		363									104	60	1	1	1	push circle middle , put circle right	push the circle to the middle and then put it on the right	-1
	362		371	366		371	370		364									173	60	1	1	1	put cross left , hit circle	put the red cross to the left and hit the blue circle	-1
	363		372	367			371		365									22	60	1	1	1	put cross right , point cross	put the cross to the right then point at it	-1
	364			368			372		366									243	60	1	1	1	move cross right , point cross	move the cross to the right then point to it	-1
	365			369					367									29	50	1	1	1	put triangle left , push triangle middle	put the triangle to the left then push it to the middle	-1
	366			370					368									95	50	1	1	1	point triangle , put circle middle	point to the triangle and then put the circle in the middle	-1
	367			371					369									96	50	1	1	1	put cross left , grasp circle	put the cross left and grasp the circle	-1
	368			372					370									97	50	1	1	1	put cross left , touch circle	put the cross left and touch the circle	-1
	369								371									213	50	1	0	3	put triangle left , pushing triangle middle	before pushing the triangle to the middle please put it to the left	-1
	370								372									220	50	1	0	3	push circle right , pushing circle left	before pushing the circle to the left please push it to the right	-1
	371																	49	50	1	0	3	point triangle , grasping triangle	before grasping the triangle point at it	-1
	372																	105	50	1	1	1	put triangle left , push triangle middle	put the triangle on the left then push it to the middle	-1
																		197	50	1	0	3	point triangle , hitting triangle	before hitting the triangle point at it	-1
																		234	50	1	1	1	pick up triangle , pick up cross	pick up the triangle and then pick up the cross	-1
																		45	50	1	0	3	grasp cross , point circle	grasp the cross then point at the circle	-1
Error (percent)	60.86	57.37	58.44	59.79	56.84	58.18	58.77	57.1	60.32	54.96				58.263	1.373			286	50	1	0	3	pushing circle left , put cross middle	after pushing the circle to the left put the cross in the middle	-1
																		55	50	1	0	3	grasp circle , grasp circle	grasp the circle two times	-1
																		102	50	1	1	1	put circle left , push cross middle	put the circle left and push the cross to the middle	-1
																		256	40	1	1	1	put circle right , put cross right	put the circle on the right and the cross on the right	-1
																		177	40	1	1	1	put triangle middle , put cross right	put the triangle to the middle and then the cross to the right	-1
																		170	40	1	1	1	hit circle , hit circle	hit twice the blue circle	-1
																		53	40	1	0	3	point cross , point circle	point at the cross then point at the circle	-1
																		191	40	1	0	3	point triangle , grasp circle	first point the triangle and then grasp the circle	-1
																		107	40	1	1	1	put triangle middle , put circle left	put the triangle in the middle put the circle on the left	-1
																		112	40	1	1	1	put triangle middle , put triangle left	put the triangle in the middle then put the triangle on the left	-1
																		323	40	1	1	1	put circle left , push cross middle	put the circle in left and push the cross in the middle	-1
																		99	30	1	1	1	grasp triangle , put triangle left	grasp the triangle and then put it on the left	-1
																		359	30	1	0	3	hit triangle , put triangle left	after hit triangle put it on the left	-1
																		86	30	1	1	1	touch circle , point circle	touch the circle then point to the circle	-1
																		339	30	0	0	2	push triangle left	on the left push triangle	-1
																		209	30	1	0	3	hit triangle , putting triangle left	before putting the triangle to the left please hit it	-1
																		109	30	1	1	1	push triangle center , put circle middle	push the triangle to the center and put the circle in the middle	-1
																		328	30	1	1	1	put triangle middle , put circle left	put the triangle in the middle and put the circle on left	-1
																		264	20	1	0	3	pointting triangle , grasp circle	after pointting to the triangle grasp the circle	-1
																		44	20	1	0	3	pointed triangle , touch circle	touch the circle after having pointed the triangle	-1
																		35	20	1	1	1	put circle right , put cross right	put both the circle and the cross to the right	-1
																		293	20	1	0	3	push triangle left , push cross left	push both the triangle and the cross to the left	-1
																		351	20	1	0	3	point cross , point cross	two times point cross	-1
																		352	20	1	0	3	grasp circle , grasp circle	two times grasp circle	-1
																		358	20	1	0	3	grasp triangle , put triangle left	before put the triangle on left grasp it	-1
																		82	10	1	1	1	point triangle , touch circle	point to the triangle touch the circle	-1
																		87	10	1	1	1	point triangle , grasp triangle	point to the triangle grasp the triangle	-1
																		88	10	1	1	1	point triangle , touch triangle	point to the triangle touch the triangle	-1
																		176	10	1	1	1	hit triangle , put triangle left	hit the triangle and put it to the left	-1
																		301	10	0	1	0	push triangle left	push triangle on the left	-1
																		322	10	1	1	1	put triangle middle , put triangle right	put the triangle in the middle and put it in the right	-1
																		330	10	1	1	1	push triangle middle , put circle middle	push the triangle on the middle and put the circle in the middle	-1
																		11	10	1	1	1	point triangle , grasp triangle	point to the triangle and then grasp it	-1
																		232	10	1	1	1	point triangle , grasp triangle	point to the triangle and then grasp it	-1
																		233	10	1	1	1	point triangle , touch triangle	point to the triangle and then touch it	-1
																		180	10	1	1	1	put triangle left , push triangle middle	put the triangle to the left and then push it to the middle	-1
																		249	10	1	1	1	push circle middle , put circle left	push the circle to the middle and then put it to the left	-1
																		254	10	1	1	1	push triangle middle , put circle middle	push the triangle in the middle and put the circle in the middle	-1
																		225	10	0	1	0	push triangle left	push the triangle over to the left	-1
																		153	10	0	1	0	grasp cross	please grasp the red cross	-1
																		187	10	0	0	2	grasp cross	please grasp the red cross	-1
																		318	10	1	1	1	put cross left , hit circle	put the cross on the left and hit the circle	-1
																		236	10	1	1	1	point cross , point circle	point to the cross then point to the circle	-1
																		319	10	1	1	1	put cross right , point cross	put the cross on right and point it	-1
																		5	0	1	1	1	point triangle , grasping circle	point the triangle before grasping the circle	-1
																		6	0	1	1	1	point triangle , touching circle	point the triangle before touching the circle	-1
																		7	0	1	1	1	grasp cross , pointing circle	grasp the cross before pointing the circle	-1
																		13	0	1	1	1	grasp triangle , grasping cross	grasp the triangle before grasping the cross	-1
																		14	0	1	1	1	touch triangle , touching cross	touch the triangle before touching the cross	-1
																		157	0	1	1	1	point triangle , grasp circle	point the triangle and grasp the circle	-1
																		158	0	1	1	1	point triangle , hit circle	point the triangle and hit the circle	-1
																		159	0	1	1	1	grasp cross , point circle	grasp the cross and point the circle	-1
																		160	0	1	1	1	hit cross , point circle	hit the cross and point the circle	-1
																		162	0	1	1	1	hit circle , point circle	hit the circle and point the circle	-1
																		165	0	1	1	1	grasp triangle , grasp cross	grasp the triangle and grasp the cross	-1
																		260	0	0	0	2	grasp cross	the cross grasp it	-1
																		261	0	0	0	2	touch cross	the cross touch it	-1
																		312	0	1	1	1	point cross , point circle	point the cross and point the circle	-1
																		349	0	1	0	3	hit triangle , hit cross	hit the triangle before hit the cross	-1
																		52	0	1	0	3	touch triangle , touch cross	touch the cross after having touch the triangle	-1
																		338	0	0	0	2	put cross right	on the right put the cross	-1
																		198	0	1	0	3	grasp triangle , grasp cross	before you grasp the cross please grasp the triangle	-1
																		24	0	1	1	1	touch triangle , put triangle left	touch the triangle then put it to the left	-1
																		61	0	1	0	3	grasp triangle , put triangle left	grasp the triangle then put it to the left	-1
																		245	0	1	1	1	touch triangle , move triangle left	touch the triangle then move it to the left	-1
																		20	0	1	1	1	put cross left , grasping circle	put the cross to the left before grasping the circle	-1
																		59	0	1	0	3	put cross left , touching circle	put the cross to the left before touching the circle	-1
																		163	0	1	1	1	point triangle , grasp triangle	point the triangle and grasp it	-1
																		164	0	1	1	1	point triangle , hit triangle	point the triangle and hit it	-1
																		175	0	1	1	1	grasp triangle , put triangle left	grasp the triangle and then put it to the left	-1
																		307	0	1	1	1	hit circle , point circle	hit the circle and point it	-1
																		81	0	1	1	1	point triangle , grasp circle	point to the triangle and grasp the circle	-1
																		226	0	1	1	1	point triangle , grasp circle	point to the triangle and grasp the circle	-1
																		227	0	1	1	1	point triangle , touch circle	point to the triangle and touch the circle	-1
																		306	0	1	1	1	grasp circle , point circle	grasp circle and point it	-1
																		308	0	1	1	1	point triangle , grasp triangle	point triangle and grasp it	-1
																		309	0	1	1	1	point triangle , hit triangle	point triangle and hit it	-1
																		268	0	1	0	3	grasped circle , point circle	point to the circle after having grasped it	-1
																		269	0	1	0	3	touched circle , point circle	point to the circle after having touched it	-1
																		271	0	1	0	3	touched triangle , touch triangle	touch the triangle after having touched it	-1
																		224	0	0	1	0	put cross right	put the cross on the right	-1
																		92	0	1	1	1	point cross , point cross	point to the cross twice	-1
																		237	0	1	1	1	point cross , point cross	point to the cross twice	-1
																		252	0	1	1	1	put cross middle , put circle left	put the cross in the middle and put the circle on the left	-1
																		300	0	0	1	0	put cross right	put the cross on the right	-1
																		302	0	1	1	1	point triangle , grasp circle	point triangle and grasp circle	-1
																		303	0	1	1	1	point triangle , hit circle	point triangle and hit circle	-1
																		304	0	1	1	1	grasp cross , point circle	grasp cross and point circle	-1
																		305	0	1	1	1	hit cross , point circle	hit cross and point circle	-1
																		310	0	1	1	1	grasp triangle , grasp cross	grasp triangle and grasp cross	-1
																		311	0	1	1	1	hit triangle , hit cross	hit triangle and hit cross	-1
																		313	0	1	1	1	point cross , point cross	point cross two times	-1
																		314	0	1	1	1	grasp circle , grasp circle	grasp circle two times	-1
																		340	0	1	0	3	point triangle , grasp circle	before grasp circle point triangle	-1
																		341	0	1	0	3	point triangle , hit circle	before hit circle point triangle	-1
																		342	0	1	0	3	point circle , grasp cross	before grasp cross point circle	-1
																		343	0	1	0	3	point circle , hit cross	before hit cross point circle	-1
																		350	0	1	0	3	point cross , point circle	before point circle point cross	-1
																		0	0	0	1	0	point circle	point the circle	-1
																		1	0	0	1	0	grasp cross	grasp the cross	-1
																		2	0	0	1	0	touch cross	touch the cross	-1
																		77	0	0	1	0	grasp cross	grasp the cross	-1
																		78	0	0	1	0	touch cross	touch the cross	-1
																		154	0	0	1	0	hit cross	hit the cross	-1
																		222	0	0	1	0	grasp cross	grasp the cross	-1
																		223	0	0	1	0	touch cross	touch the cross	-1
																		76	0	0	1	0	point circle	point to the circle	-1
																		221	0	0	1	0	point circle	point to the circle	-1
																		3	0	0	1	0	put cross right	put the cross to the right	-1
																		4	0	0	1	0	push triangle left	push the triangle to the left	-1
																		17	0	1	1	1	grasp circle , grasp circle	grasp the circle twice	-1
																		36	0	1	1	1	put triangle middle , put triangle left	put the triangle in the middle then put the triangle to the left	-1
																		56	0	1	0	3	touch circle , touch circle	touch the circle twice	-1
																		58	0	1	0	3	put cross left , grasp circle	put the cross to the left then grasp the circle	-1
																		75	0	1	0	3	push circle right , push circle left	push the circle to the right then push the circle to the left	-1
																		93	0	1	1	1	grasp circle , grasp circle	grasp the circle twice	-1
																		94	0	1	1	1	touch circle , touch circle	touch the circle twice	-1
																		106	0	1	1	1	push cross right , push triangle middle	push the cross to the right and push the triangle to the middle	-1
																		111	0	1	1	1	put circle right , put circle right	put the circle to the right and put the circle to the right	-1
																		113	0	1	1	1	push circle right , push circle left	push the circle to the right then push the circle to the left	-1
																		118	0	0	0	2	push triangle left	push the triangle to the left	-1
																		168	0	1	1	1	point cross , point cross	point twice the cross	-1
																		169	0	1	1	1	grasp circle , grasp circle	grasp twice the circle	-1
																		184	0	1	1	1	push triangle left , push cross left	push the triangle to the left and push the cross to the left	-1
																		214	0	1	0	3	push cross right , pushing triangle middle	before pushing the triangle to the middle please push the cross to the right	-1
																		215	0	1	0	3	put triangle middle , putting circle left	before putting the circle to the left put the triangle to the middle	-1
																		230	0	1	1	1	grasp circle , point circle	grasp the circle and then point to it	-1
																		231	0	1	1	1	touch circle , point circle	touch the circle and then point to it	-1
																		239	0	1	1	1	touch circle , touch circle	touch the circle twice	-1
																		242	0	1	1	1	move cross left , touch circle	move the cross to the left then touch the circle	-1
																		251	0	1	1	1	push cross right , push triangle middle	push the cross to the right and push the triangle to the middle	-1
																		255	0	1	1	1	push triangle left , push cross left	push the triangle to the left and push the cross to the left	-1
																		258	0	1	1	1	push circle right , push circle left	push the circle to the right then push the circle to the left	-1
																		280	0	1	0	3	moving cross left , touch circle	after moving the cross to the left touch the circle	-1
																		284	0	1	0	3	move cross center , moving cross right	before moving the cross to the right move the cross to the center	-1
																		285	0	1	0	3	move cross left , moving circle middle	before moving the circle to the middle move the cross to the left	-1
																		297	0	0	1	0	point circle	point circle	-1
																		298	0	0	1	0	grasp cross	grasp cross	-1
																		299	0	0	1	0	hit cross	hit cross	-1
																		335	0	0	0	2	pointed circle	circle is pointed	-1
																		336	0	0	0	2	pointed cross	cross is pointed	-1
																		337	0	0	0	2	hit cross	cross is hit	-1
																									-1
																									-1
																									-1
																									-1
																									-1
																									-1
																									-1
